# Supplementary material for: Re-examining the role of Drosophila Sas-4 in centrosome assembly using two-colour-3D-SIM FRAP
Source: eLife. 2015 Nov 4;4:e08483. doi: 10.7554/eLife.08483 (PMC4631861; doi:10.7554/eLife.08483)
Supplement: Figure 1—source data 1. — (S1) This sheet includes the raw data used to calculate the offset between the centroids of the green and red fluorescent signals of sub-resolution beads. (S2) This sheet includes the raw data used to calculate the offset between the centroids of the GFP-Cnn and Sas-4-mCherry fluorescent signals shown in Figure 1H, and the raw data used to plot and offset the centrosomal profiles of GFP-Cnn and Sas-4-mCherry shown in Figure 1C. (S3) This sheet includes the raw data used to calculate the offset between the centroids of the Spd-2-GFP and Sas-4-mCherry fluorescent signals shown in Figure 1H, and the raw data used to plot and offset the centrosomal profiles of Spd-2-GFP and Sas-4-mCherry shown in Figure 1E. (S4) This sheet includes the raw data used to calculate the offset between the centroids of the Spd-2-GFP and RFP-Cnn fluorescent signals shown in Figure 1H, and the raw data used to plot and offset the centrosomal profiles of Spd-2-GFP and RFP-Cnn shown in Figure 1G. (S5) This sheet collates the offset data calculated in S2, S3 and S4 in order to plot the graph seen in Figure 1H. DOI: http://dx.doi.org/10.7554/eLife.08483.003 [file elife08483s001.xlsx]

## Sheet: S1 - bead data
units are pixels after 5x5 scaling - so each pixel = 0.02092um
		region 1													region 2													region 3
		Green			red										Green			red										Green			red
		x	y		x	y		x offset	y offset						x	y		x	y		x offset	y offset						x	y		x	y		x offset	y offset					x offset	y offset		(x-x)^2	(y-y)^2	distance^2	distance(pixels)	distance(um)
subregion 1.1	1	3010.61	1620.61		3008.97	1621.68		1.64	-1.07				subregion 2.1	1	2471.08	1802.88	1	2468.55	1803.58		2.53	-0.7				subregion 3.1	1	1947.66	989.95	1	1945.53	990.82		2.13	-0.87			region 1	subregion 1.1	2.00796	-1.90093		4.03192	3.61352	7.64543	2.76504	0.0578446
	2	2610.81	1614.89		2608.93	1616.81		1.88	-1.92					3	3310.13	1824.96	2	3309.99	1824.99		0.14	-0.03					2	2518.65	1000.75	2	2516.33	1001.54		2.32	-0.79				subregion 1.2	0.547763	-1.67079		0.300044	2.79154	3.09158	1.75829	0.0367834
	3	3160.99	1636.35		3159.88	1637.55		1.11	-1.2					4	3364.54	1828.66	3	3364.86	1830.06		-0.32	-1.4					3	2564.25	1003	3	2560.44	1003.47		3.81	-0.47				subregion 1.3	0.561714	-2.55657		0.315523	6.53606	6.85158	2.61755	0.0547592
	4	3351.07	1644.16		3350.48	1646.13		0.59	-1.97					5	2638.85	1840.39	4	2636.91	1842.84		1.94	-2.45					4	2390.37	1020.52	4	2387.27	1021.87		3.1	-1.35				subregion 1.4	2.4325	-3.09938		5.91706	9.60613	15.5232	3.93995	0.0824237
	5	2616.8	1658.4		2614.08	1660.14		2.72	-1.74					6	2791.9	1837.93	5	2789.68	1838.91		2.22	-0.98					5	1922.47	1020.9	5	1918.34	1021.01		4.13	-0.11			region 2	subregion 2.1	1.50678	-2.48417		2.27039	6.17112	8.44151	2.90543	0.0607816
	6	3293.54	1676.51		3291.81	1678.33		1.73	-1.82					7	2521.94	1863.18	7	2519.97	1865.06		1.97	-1.88					6	2290.37	1031.2	6	2288.18	1031.83		2.19	-0.63				subregion 2.2	2.12175	-3.50155		4.50183	12.2608	16.7627	4.09422	0.0856511
	7	2458.45	1680.51		2455.43	1681.44		3.02	-0.93					8	3241.71	1870.08	6	3240.89	1871.29		0.82	-1.21					7	2727.72	1070.13	7	2726.3	1070.95		1.42	-0.82				subregion 2.3	0.232895	-2.69219		0.05424	7.2479	7.30214	2.70225	0.056531
	8	2804.93	1689.71		2802.45	1691.1		2.48	-1.39					9	2976.47	1874.54	8	2975.15	1875.92		1.32	-1.38					8	2788.47	1092.59	8	2786.97	1094.18		1.5	-1.59				subregion 2.4	-0.120952	-1.3779		0.0146295	1.89862	1.91325	1.3832	0.0289366
	9	2900.97	1702.29		2899.44	1704.46		1.53	-2.17					10	3284.06	1886.02	9	3283.46	1888.37		0.6	-2.35					9	2485.62	1109.85	9	2483.01	1111.75		2.61	-1.9			region 3	subregion 3.1	2.62368	-1.34485		6.88368	1.80863	8.69231	2.94827	0.0616778
	10	3031.53	1719.36		3029.8	1720.97		1.73	-1.61					11	3311.11	1892.43	10	3310.71	1894.18		0.4	-1.75					10	2844.07	1115.18	10	2841.62	1117.06		2.45	-1.88				subregion 3.2	2.42446	-2.71492		5.87801	7.37081	13.2488	3.63989	0.0761466
	11	2468.71	1724.41		2466.34	1725.08		2.37	-0.67					12	3344.14	1897.07	11	3343.51	1899.47		0.63	-2.4					11	2436.01	1150.09	11	2434.72	1151.78		1.29	-1.69				subregion 3.3	1.0652	-2.79337		1.13466	7.8029	8.93756	2.98958	0.0625419
	12	2583.47	1740.81		2581.02	1742.25		2.45	-1.44					13	2501.74	1906.73	12	2499.05	1907.62		2.69	-0.89					12	2587.87	1155.64	12	2584.94	1157.11		2.93	-1.47				subregion 3.4	1.23191	-1.14779		1.51761	1.31743	2.83504	1.68376	0.0352242
	13	2694.25	1760.21		2692.52	1762.53		1.73	-2.32					14	2559.37	1923.73	13	2558.06	1926.71		1.31	-2.98					13	1992.13	1161.07	13	1989.03	1161.93		3.1	-0.86
	14	2906	1795.97		2904.1	1797.16		1.9	-1.19					15	2492.55	1949.4	14	2491.12	1951.31		1.43	-1.91					14	2076.8	1175.42	14	2074.17	1177.28		2.63	-1.86				ave pixel	1.38631	-2.2737						0.0582751
	15	3049.48	1809.43		3048.09	1811.68		1.39	-2.25					16	2792.19	1959.99	15	2789.48	1961.57		2.71	-1.58					15	2634.14	1186.3	15	2630.76	1187.11		3.38	-0.81				um	0.0290015	-0.0475658						0.00121912
	17	3162.58	1824.6		3160.58	1826.92		2	-2.32					17	3110.12	1961.89	16	3108.47	1963.51		1.65	-1.62					16	2377.43	1195.85	16	2374.74	1197.5		2.69	-1.65												0.0179839
	18	2724.58	1843.66		2722.91	1845.77		1.67	-2.11					18	3322.56	1964.01	17	3322.89	1966.01		-0.33	-2					17	2631.72	1213.15	17	2629.34	1212.97		2.38	0.18												0.00519151
	19	2786.13	1850.97		2784.2	1852.84		1.93	-1.87					19	3009.4	1990.03	18	3007.2	1992		2.2	-1.97					18	2843.57	1211.79	18	2841.96	1214.11		1.61	-2.32
	20	3187.69	1856.7		3184.68	1859.26		3.01	-2.56					20	3270.88	1991.26	19	3270	1993.8		0.88	-2.54					19	2726.84	1233.08	19	2724.22	1232.21		2.62	0.87
	21	2527.86	1866.76		2524.45	1868.2		3.41	-1.44					21	3076.74	2011.72	20	3075.04	2014.93		1.7	-3.21					20	2349.53	1242.56	20	2347.15	1243.81		2.38	-1.25
	22	3338.86	1879.55		3337.4	1880.75		1.46	-1.2					22	2541.37	2028	22	2539.98	2029.9		1.39	-1.9					21	2447.45	1240.01	21	2444.31	1241.91		3.14	-1.9
	23	2855.51	1917.52		2853.02	1918.27		2.49	-0.75					23	2771.19	2031.31	21	2768.97	2032.31		2.22	-1					22	2865.81	1258.98	22	2863.84	1260.15		1.97	-1.17
	24	2975.23	1938.81		2972.83	1940.94		2.4	-2.13					24	3295.11	2046.18	23	3294.64	2049.4		0.47	-3.22					23	2047.05	1268.32	23	2044.19	1271.82		2.86	-3.5
	25	2646.01	1947.74		2644.74	1949.03		1.27	-1.29					25	3231.01	2042.71	24	3229.98	2045.06		1.03	-2.35					24	2372.97	1290.99	24	2370.57	1292.26		2.4	-1.27
	26	2458.37	1967.26		2455.46	1967.75		2.91	-0.49					26	2754.96	2057.37	26	2752.71	2057.59		2.25	-0.22					25	2835.89	1292.46	25	2833.96	1292.11		1.93	0.35
	27	2957.15	1965.66		2954.81	1967.48		2.34	-1.82					27	2994.96	2061.15	28	2993.76	2064.1		1.2	-2.95					26	2097.62	1317.64	26	2095.13	1318.7		2.49	-1.06
	28	2816.54	1984.53		2813.53	1986.64		3.01	-2.11					28	2810.99	2064.18	29	2808.88	2066.82		2.11	-2.64					27	2045.02	1342.2	27	2042.59	1342.6		2.43	-0.4
	29	3050.86	1989.68		3049.06	1991.62		1.8	-1.94					29	3073.78	2074.42	30	3073.35	2076.7		0.43	-2.28					28	2240.02	1340.12	28	2236.59	1342.03		3.43	-1.91
	30	3114.12	1997.21		3111.96	1999.21		2.16	-2					30	2458.16	2076.97	31	2455.04	2079.98		3.12	-3.01					29	2745.8	1343	29	2743.12	1343.12		2.68	-0.12
	31	3253.87	2062.11		3252.07	2064.34		1.8	-2.23					31	2722.35	2089.09	32	2719.27	2091.52		3.08	-2.43					30	2406.7	1353.06	30	2403.05	1353.24		3.65	-0.18
	32	2766.73	2143.8		2764.56	2144.61		2.17	-0.81					32	2835.83	2084.73	33	2833.23	2086.85		2.6	-2.12					31	2563.01	1369.32	31	2560.87	1369.99		2.14	-0.67
	33	3216.28	2187.05		3214.52	2188.96		1.76	-1.91					33	2958.64	2094.49	34	2957.08	2097		1.56	-2.51					32	2032.44	1372.52	32	2028.26	1373.33		4.18	-0.81
	34	2783.41	2217.43		2781.25	2219.24		2.16	-1.81					34	3232.63	2097.51	35	3231.92	2099.09		0.71	-1.58					33	1956.86	1378.1	33	1954.84	1379.86		2.02	-1.76
	35	2976.57	2220.75		2974.98	2223.65		1.59	-2.9					35	2780.5	2105.42	36	2777.97	2106.8		2.53	-1.38					34	2222.49	1417.36	34	2219.2	1417.13		3.29	0.23
	36	2594.86	2232.97		2592.4	2234.91		2.46	-1.94					36	3267.11	2103.09	37	3267.83	2106.68		-0.72	-3.59					35	2578.83	1429.16	35	2575.67	1431.4		3.16	-2.24
	37	3335.3	2238.78		3334.25	2241.09		1.05	-2.31					37	2556.55	2117.45	38	2555.45	2118.68		1.1	-1.23					36	2832.36	1441.24	36	2831.48	1442.5		0.88	-1.26
	38	3026.14	2243.53		3024.66	2246.35		1.48	-2.82					38	3046.47	2115.36	39	3043.52	2115.73		2.95	-0.37					37	2290.27	1443.45	37	2286.31	1444.17		3.96	-0.72
	39	2419.62	2264.15		2416.89	2266.12		2.73	-1.97					39	2825.98	2122.3	40	2823.29	2123.35		2.69	-1.05					38	2483.39	1456.62	38	2480.56	1457.18		2.83	-0.56
	40	2660.48	2266.54		2658.3	2269.68		2.18	-3.14					40	2891.05	2132.43	41	2887.19	2133.37		3.86	-0.94					39	2612.2	1485.65	39	2610	1487.99		2.2	-2.34
	41	2510.73	2272.16		2508.36	2273.78		2.37	-1.62					41	2485.92	2138.16	42	2482.58	2141.01		3.34	-2.85					40	2868.92	1498.37	40	2867.57	1499.57		1.35	-1.2
	42	2560.36	2286.62		2558.57	2288.94		1.79	-2.32					42	3294.96	2137.52	43	3292.55	2139.97		2.41	-2.45					41	2487.08	1528.12	41	2484.98	1527.68		2.1	0.44
	43	2745.76	2279.96		2743.8	2281.94		1.96	-1.98					43	3061.44	2145.44	44	3061.79	2148.01		-0.35	-2.57					42	2758.39	1536.13	42	2756.8	1538.07		1.59	-1.94
	44	3357.36	2304.97		3355.11	2307.51		2.25	-2.54					44	2859.05	2152.01	45	2856.86	2154.15		2.19	-2.14					43	2534.3	1559.39	43	2530.65	1561.22		3.65	-1.83
	45	2664.81	2336.87		2663.28	2339.33		1.53	-2.46					45	2577.17	2180.8	46	2575.14	2183.86		2.03	-3.06					44	1959.99	1580.66	44	1956.93	1583.07		3.06	-2.41
	46	3061.02	2343.89		3059.8	2345.57		1.22	-1.68					46	3318.19	2183.1	47	3316.89	2185.3		1.3	-2.2					45	1920.89	1628.32	45	1918.06	1631.76		2.83	-3.44
	47	2750.07	2359.7		2747.28	2361.82		2.79	-2.12					47	2671.32	2205.54	48	2669.59	2207.57		1.73	-2.03					46	2664	1627.04	46	2661.06	1628.07		2.94	-1.03
	48	3105.42	2376.41		3104.22	2379.37		1.2	-2.96					48	2896.05	2195.89	49	2893.55	2199.09		2.5	-3.2					47	2092.63	1637.41	47	2089.31	1637.15		3.32	0.26
	49	2657.62	2388.65		2655.19	2391.45		2.43	-2.8					49	2608.44	2208.48	51	2608.69	2212.44		-0.25	-3.96					48	2227.05	1639.11	48	2224.28	1641.71		2.77	-2.6
	50	3145.41	2391.33		3143.52	2392.67		1.89	-1.34					50	3224.16	2212.14	52	3222.19	2214.14		1.97	-2					49	2507.35	1690.17	49	2505.03	1692.56		2.32	-2.39
	51	3205.09	2398.47		3202.59	2400.85		2.5	-2.38					51	3360.07	2207.45	50	3358.57	2208.58		1.5	-1.13					50	2821.85	1704.7	50	2819.65	1705.71		2.2	-1.01
	52	2598.15	2428.25		2596.6	2430.82		1.55	-2.57					52	2608.01	2233.74	53	2605.84	2234.92		2.17	-1.18					51	2706.42	1718.74	51	2703.96	1720.88		2.46	-2.14
	53	3217.21	2520		3215.66	2522.45		1.55	-2.45					53	2983.75	2238.54	54	2982.22	2240.7		1.53	-2.16					52	2448.23	1721.67	52	2445.81	1722.46		2.42	-0.79
	54	2609.82	2520.03		2607.44	2523.3		2.38	-3.27					54	3318.99	2234.77	56	3317.65	2237.64		1.34	-2.87					53	2382.03	1748.13	53	2380.78	1751.22		1.25	-3.09
	1	3997.19	1557.26	2	3995.68	1557.86		1.51	-0.6		2.00796	-1.90093		55	2874.92	2235.14	55	2872.61	2237.53		2.31	-2.39					54	2279.94	1803.69	54	2276.57	1805.5		3.37	-1.81
subregion 1.2	2	4343.44	1555.9	3	4344.11	1556.26		-0.67	-0.36					56	3076.77	2246.72	57	3077.26	2250.02		-0.49	-3.3					55	2797.48	1804.96	55	2795.85	1807.86		1.63	-2.9
	3	4044.47	1580.5	4	4043.87	1582.65		0.6	-2.15					57	3246.8	2248.02	58	3246.21	2250.41		0.59	-2.39					56	2570.62	1820.87	56	2567.1	1823.11		3.52	-2.24
	4	4362.77	1589.3	5	4361.34	1590.4		1.43	-1.1					58	2955.83	2252.55	60	2955.28	2255.39		0.55	-2.84					57	2307.42	1826.51	57	2304.76	1827.52		2.66	-1.01
	5	4408.51	1587.42	6	4407.22	1589.09		1.29	-1.67					59	2479.26	2256.88	59	2478.3	2258.42		0.96	-1.54					58	2198.74	1847.5	58	2196.04	1849.01		2.7	-1.51
	6	4751.47	1589.81	7	4749.95	1590.77		1.52	-0.96					60	2964.51	2283.43	61	2963.22	2287.66		1.29	-4.23					59	2506.02	1849.95	59	2503.97	1851.21		2.05	-1.26
	7	4078.32	1603.26	8	4078.38	1605.04		-0.06	-1.78					61	3175.09	2288.89	62	3174.26	2289.54		0.83	-0.65					60	2034.99	1852.65	60	2031.91	1854.99		3.08	-2.34
	8	4522.98	1600.05	9	4522.03	1601.54		0.95	-1.49					62	2816.54	2291.54	63	2814.52	2293.5		2.02	-1.96					61	2451.24	1871.43	61	2448.69	1873.22		2.55	-1.79
	9	4121.02	1651.04	10	4119	1652.26		2.02	-1.22					63	3239.34	2298.38	64	3237.19	2300.15		2.15	-1.77					62	2650.91	1867.52	62	2647.01	1869.22		3.9	-1.7
	10	4441.94	1713.31	11	4442.38	1717.2		-0.44	-3.89					64	2727.96	2311.75	65	2726.59	2314.01		1.37	-2.26					63	2794.22	1881.99	63	2792.51	1884.97		1.71	-2.98
	11	4199.32	1736.35	12	4199.56	1738.67		-0.24	-2.32					65	3170.05	2311.81	66	3168.4	2313.49		1.65	-1.68					64	2040.47	1893.6	64	2037.86	1895.84		2.61	-2.24
	12	4250.61	1756.98	13	4249.58	1758.17		1.03	-1.19					66	2425.06	2322.46	67	2424.78	2325.04		0.28	-2.58					65	2051.4	1930.27	65	2048.91	1931.15		2.49	-0.88
	13	4832.34	1746.75	14	4831.98	1747.16		0.36	-0.41					67	3079.08	2327.61	68	3079.9	2330.1		-0.82	-2.49					66	2871.41	1930.87	66	2869.15	1932.03		2.26	-1.16
	14	4072.73	1753.73	15	4072.21	1756.31		0.52	-2.58					68	2963.41	2338.43	69	2961.54	2341.56		1.87	-3.13					67	2787.38	1958.92	67	2783.72	1959.6		3.66	-0.68
	15	4685.13	1751.9	16	4684.95	1752.7		0.18	-0.8					69	3047.04	2343.33	71	3046.8	2347.97		0.24	-4.64					68	2477.91	1965.81	68	2474.26	1967.03		3.65	-1.22		2.62368	-1.34485
	16	4361.32	1769.63	17	4360.28	1770.69		1.04	-1.06					70	3317.57	2346.11	70	3315.89	2348.71		1.68	-2.6				subregion 3.2	1	1924.65	2470.19	1	1921.87	2471.46		2.78	-1.27
	17	4752.1	1768.22	18	4753.08	1771.55		-0.98	-3.33					71	2485.9	2347.28	72	2483.51	2349.54		2.39	-2.26					2	1987.22	2463.99	2	1983.31	2466.72		3.91	-2.73
	19	4536.63	1801.11	21	4536.43	1802.2		0.2	-1.09					72	3102.78	2367.74	73	3102.15	2371.39		0.63	-3.65					3	2943.68	2473.74	3	2940.56	2474.26		3.12	-0.52
	20	4069.11	1812.86	22	4067.57	1812.82		1.54	0.04					73	2941.92	2394.21	74	2940.57	2396.73		1.35	-2.52					4	2284.76	2487.99	4	2282.37	2490.26		2.39	-2.27
	21	4732.53	1845.07	23	4733.13	1846.95		-0.6	-1.88					74	3212.72	2402.97	75	3211.53	2406.34		1.19	-3.37					5	2195.53	2499.88	5	2192.39	2502.51		3.14	-2.63
	22	4155.51	1850.84	24	4154.76	1852.59		0.75	-1.75					75	3340.01	2399.95	76	3340.03	2402.51		-0.02	-2.56					6	2428.24	2493.81	6	2425.7	2497.87		2.54	-4.06
	23	4820.82	1850.02	25	4820.99	1851.21		-0.17	-1.19					77	2777.41	2437.81	77	2776.17	2440.5		1.24	-2.69					7	2041.76	2507.14	7	2039.62	2509.82		2.14	-2.68
	24	4191.73	1854.75	26	4193.18	1856.13		-1.45	-1.38					78	2444.57	2452	78	2442.51	2454.26		2.06	-2.26					8	2546.64	2518.76	8	2544.66	2520.8		1.98	-2.04
	25	4315.49	1864.77	27	4314.73	1866.69		0.76	-1.92					79	2710.55	2451.59	80	2711.49	2455.39		-0.94	-3.8					9	2681.7	2517.35	9	2678.94	2520.26		2.76	-2.91
	26	4835.84	1874.13	28	4835.04	1875.71		0.8	-1.58					80	3098.62	2451.59	81	3097.62	2455.05		1	-3.46					10	2767.34	2524.72	10	2765.49	2528.24		1.85	-3.52
	27	4645.41	1888.48	29	4645.44	1891.25		-0.03	-2.77					81	3143.38	2458.34	82	3141.54	2460.52		1.84	-2.18					11	1904.49	2555.15	11	1901.82	2558.3		2.67	-3.15
	28	4799.04	1890.79	30	4799.18	1891.95		-0.14	-1.16					84	3302.6	2474.92	84	3301.94	2477.45		0.66	-2.53					12	2002.81	2551.87	12	2000.59	2554.87		2.22	-3
	29	4722.58	1907.58	31	4722.45	1907.71		0.13	-0.13					85	2809.12	2473.65	85	2807.33	2476.12		1.79	-2.47					13	2288.89	2565.82	13	2286.11	2568.35		2.78	-2.53
	30	4407.99	1916.82	32	4406.89	1918.09		1.1	-1.27					86	2853.64	2480.59	86	2853.18	2483.39		0.46	-2.8					14	2720.19	2568.15	14	2717.82	2570.69		2.37	-2.54
	31	4264.55	1934.7	34	4263.97	1937.03		0.58	-2.33					87	3164.93	2480.06	87	3162.41	2482.5		2.52	-2.44					15	2974.51	2577.63	15	2972.36	2579.61		2.15	-1.98
	32	4590.57	1930.62	35	4590	1932.5		0.57	-1.88					88	2934.16	2509.36	88	2932.31	2511.47		1.85	-2.11					16	2148.07	2578.12	16	2144.89	2581.15		3.18	-3.03
	34	4647.42	1932.56	36	4645.86	1933.11		1.56	-0.55					89	2622.53	2525.06	89	2619.95	2528.06		2.58	-3					17	2784.68	2627.06	17	2782.62	2630.02		2.06	-2.96
	35	4444.93	1952.53	37	4443.47	1953.29		1.46	-0.76					90	2778.11	2526.82	90	2776.47	2529.43		1.64	-2.61					19	2628.42	2638.67	20	2627.32	2641.1		1.1	-2.43
	36	4181.09	1989.09	38	4181.01	1989.26		0.08	-0.17					92	3363.35	2553.33	91	3362.38	2556.11		0.97	-2.78					20	2898.98	2633.31	19	2899.21	2634.56		-0.23	-1.25
	37	4743.98	1991.73	39	4743.1	1992.01		0.88	-0.28					93	2833.65	2567.1	92	2831.04	2570.93		2.61	-3.83					21	2318.95	2652.64	21	2315.62	2655.74		3.33	-3.1
	38	4914.97	2018.47	40	4915.16	2020.78		-0.19	-2.31					94	3049.96	2555.03	93	3048.39	2559.51		1.57	-4.48					22	2473.97	2670.84	22	2471.84	2672.43		2.13	-1.59
	39	4177.6	2018.49	41	4176.56	2019.66		1.04	-1.17					95	2662.16	2580.34	94	2659.81	2583.02		2.35	-2.68					23	2560.88	2685.96	24	2559.22	2688.51		1.66	-2.55
	40	4707.65	2025.01	42	4707.69	2027.36		-0.04	-2.35					96	2990.37	2581.36	95	2986.96	2583.12		3.41	-1.76					24	2139.21	2690.31	25	2136.42	2693.47		2.79	-3.16
	41	4157.92	2030.93	43	4156.11	2032.61		1.81	-1.68					97	2538.25	2594.2	96	2535.94	2596.75		2.31	-2.55					25	2419.06	2681.41	26	2416.82	2684.52		2.24	-3.11
	42	4466.78	2032.94	44	4466.62	2033.23		0.16	-0.29					98	2922.56	2590.04	97	2920.14	2594.92		2.42	-4.88					26	1962.01	2695.59	27	1959.7	2697.97		2.31	-2.38
	43	4622.61	2060.4	45	4622.75	2062.48		-0.14	-2.08					99	2435.06	2600.1	99	2434.9	2604.89		0.16	-4.79					27	2213.9	2715.62	28	2213.5	2718.95		0.4	-3.33
	44	4222.37	2067.67	46	4221.88	2070.75		0.49	-3.08					100	2495.52	2601.4	100	2494.98	2604.93		0.54	-3.53					28	2734.2	2732.88	29	2732.57	2735.44		1.63	-2.56
	45	4071.82	2078.42	47	4070.42	2080.83		1.4	-2.41					101	3239.86	2605.4	98	3237.46	2607.51		2.4	-2.11					29	1892.79	2740.93	30	1890.47	2743.45		2.32	-2.52
	46	4229.22	2117.01	48	4228.72	2119.46		0.5	-2.45					103	3137	2619.27	102	3137.33	2622.53		-0.33	-3.26					30	2503.21	2769.56	31	2501.16	2772.25		2.05	-2.69
	47	4786.67	2131.29	49	4786.02	2133.45		0.65	-2.16					104	2528.81	2627.36	103	2526.51	2630.37		2.3	-3.01					31	2629.94	2777.18	32	2627.51	2780.12		2.43	-2.94
	48	4324.38	2156.69	50	4322.69	2157.53		1.69	-0.84					105	2601.79	2638.91	104	2598.93	2641.96		2.86	-3.05					32	2529.65	2830.64	33	2528.65	2835.65		1	-5.01
	49	4491.91	2168.37	51	4490.44	2171.59		1.47	-3.22					106	3272.55	2647.5	105	3272.27	2650.02		0.28	-2.52					33	2213.73	2818.6	34	2210.17	2820.09		3.56	-1.49
	50	4427.43	2166.94	52	4427.02	2169.51		0.41	-2.57					107	2766.76	2654.95	106	2763.46	2658.41		3.3	-3.46					34	2091.17	2826.6	35	2088.19	2828.95		2.98	-2.35
	51	4388.71	2173.74	53	4388.91	2176.36		-0.2	-2.62					108	2799.36	2658.61	107	2797.5	2662.34		1.86	-3.73					35	2722.59	2893.86	36	2719.78	2895.95		2.81	-2.09
	52	3980.9	2177.92	54	3979.33	2179.45		1.57	-1.53					109	3340.8	2663.05	108	3340	2667.51		0.8	-4.46					36	2103.01	2889.84	37	2100.9	2892.68		2.11	-2.84
	53	4142.51	2186.49	55	4140.91	2188.26		1.6	-1.77					110	2686.59	2671.51	109	2684.95	2674.98		1.64	-3.47					37	2247.42	2906.36	38	2245.6	2910.13		1.82	-3.77
	54	4746.13	2196.08	56	4745.68	2197.18		0.45	-1.1					111	2531.53	2676.54	110	2529.92	2679.99		1.61	-3.45					39	2644.51	2919.27	40	2642.31	2921.43		2.2	-2.16
	55	4423.97	2206.28	57	4424.31	2208.99		-0.34	-2.71					112	3151.47	2712.29	111	3151.55	2716.62		-0.08	-4.33					40	2835.73	2915.6	41	2834.21	2918.46		1.52	-2.86
	56	4485.96	2212.36	58	4485.19	2213.51		0.77	-1.15					113	2648.62	2697.46	112	2644.95	2700.09		3.67	-2.63					41	1945.07	2932.91	42	1942.03	2935.36		3.04	-2.45
	57	4005.66	2238.5	59	4004.22	2240.13		1.44	-1.63					114	2906.43	2716.52	113	2904.39	2719.31		2.04	-2.79					42	2549.06	2946.78	44	2546.53	2949.73		2.53	-2.95
	58	4740.04	2251.03	60	4740.33	2253.29		-0.29	-2.26					115	2756.78	2722.29	115	2755.08	2725.9		1.7	-3.61					43	1896.47	2956.36	45	1893.02	2959.02		3.45	-2.66
	59	4838.82	2246.35	61	4838.13	2247.88		0.69	-1.53					116	2981.9	2718.05	116	2981.35	2719.56		0.55	-1.51					44	2629.16	2959.04	46	2626.92	2961.88		2.24	-2.84
	61	4247.47	2297.39	63	4246.85	2298.24		0.62	-0.85					117	2581.74	2726.91	117	2579.29	2731.36		2.45	-4.45					45	2119.64	2986.78	47	2117.07	2989.48		2.57	-2.7
	63	4426.2	2303.98	65	4426.91	2306.34		-0.71	-2.36					118	2648.23	2726.91	118	2647.39	2730.91		0.84	-4					46	3004.41	2987.39	49	3003.16	2990.04		1.25	-2.65
	64	4898.28	2311.29	66	4898.66	2315.28		-0.38	-3.99					119	2614.03	2744.75	119	2613.05	2746.67		0.98	-1.92					47	2901.52	2993.06	48	2898.63	2994.66		2.89	-1.6
	65	4200.24	2308.4	67	4198.2	2310.73		2.04	-2.33					120	2434.75	2763.27	120	2432.77	2765.77		1.98	-2.5					48	2497.15	3013.95	50	2495.03	3016.54		2.12	-2.59
	66	4485.43	2311.4	68	4484.24	2312.01		1.19	-0.61					102	2632.53	2617.44	101	2629.64	2618.62		2.89	-1.18		1.50678	-2.48417		49	2666.32	3026.84	51	2663.15	3029.9		3.17	-3.06
	67	4853.13	2325.94	69	4852.46	2327.64		0.67	-1.7				subregion 2.2	1	3138.76	2868.23	1	3138.13	2871.85		0.63	-3.62					50	1975.55	3047.05	52	1972.9	3049.55		2.65	-2.5
	68	4747.45	2332.49	70	4745.95	2334.07		1.5	-1.58					2	3335.43	2876.22	2	3332.15	2878.12		3.28	-1.9					51	2097.32	3051.87	53	2094.95	3055.5		2.37	-3.63
	69	4907.66	2365.45	71	4908.49	2366.54		-0.83	-1.09					3	2922.04	2880.55	3	2919.95	2882.46		2.09	-1.91					52	2718.67	3062.12	54	2716.83	3065.38		1.84	-3.26
	70	3969.75	2355.74	72	3969.66	2357.41		0.09	-1.67					4	3009.59	2893.48	4	3008.12	2896.9		1.47	-3.42					53	2592.55	3082.42	55	2590.55	3084.95		2	-2.53
	71	4356.48	2362.77	73	4356.24	2364.69		0.24	-1.92					5	3096.22	2895.33	5	3095.65	2898.28		0.57	-2.95					54	2098.16	3117.92	56	2095.53	3120.92		2.63	-3
	72	4502.24	2359.43	74	4502.16	2361.63		0.08	-2.2					6	3374.99	2900.12	6	3373.76	2903.18		1.23	-3.06					55	2624.71	3145.24	58	2622.6	3149.47		2.11	-4.23
	73	4691.44	2370.12	75	4690.76	2372.73		0.68	-2.61					7	2973.28	2912.79	7	2971.17	2915.83		2.11	-3.04					56	2233.18	3140.13	57	2230.44	3143.02		2.74	-2.89
	74	3998.06	2376.87	76	3997.86	2379.38		0.2	-2.51					8	2935.01	2929.04	8	2932.32	2932.33		2.69	-3.29					57	1966.56	3202.13	59	1962.32	3205.84		4.24	-3.71
	75	4335.31	2388.48	77	4333.61	2390.34		1.7	-1.86					9	2799.76	2930.05	10	2796.02	2934.57		3.74	-4.52					58	1894.03	3216.76	60	1890.57	3218.59		3.46	-1.83
	76	4529.38	2394.09	78	4528.41	2395.21		0.97	-1.12					10	3041.99	2929.97	11	3039.59	2933.6		2.4	-3.63					59	2695.12	3221.53	61	2692.67	3223.9		2.45	-2.37
	77	4772.96	2409.16	79	4773.78	2410.93		-0.82	-1.77					11	2692.24	2936.24	9	2690.25	2938.33		1.99	-2.09					60	2287.63	3234.38	62	2284.32	3237.28		3.31	-2.9
	78	4025.3	2418.35	80	4025.01	2419.36		0.29	-1.01					12	3335.37	2937.88	12	3333.43	2941.56		1.94	-3.68					61	2581.35	3242.93	63	2578.95	3246.45		2.4	-3.52
	79	4530.06	2429.97	81	4529.25	2431.95		0.81	-1.98					13	2906.57	2959.82	14	2904.87	2962.66		1.7	-2.84					62	2785.01	3251.04	64	2783.13	3255.06		1.88	-4.02
	80	4915.4	2438	82	4915.13	2439.95		0.27	-1.95		0.547763	-1.67079		14	3065.73	2957.6	13	3062.59	2960.1		3.14	-2.5					63	2845.67	3255.32	65	2844.08	3257.55		1.59	-2.23
	1	4925.25	2606.86	1	4926.04	2609.48		-0.79	-2.62					15	3108.96	2971	15	3105.95	2973.03		3.01	-2.03					64	2172.43	3286.09	66	2170.01	3287.73		2.42	-1.64
	2	4461.54	2611.51	2	4461.81	2613.09		-0.27	-1.58					16	2804.76	2981.03	16	2802.23	2983.9		2.53	-2.87					65	2137.53	3297.98	67	2135.08	3300.67		2.45	-2.69
	3	4124.46	2624.37	3	4124.69	2626.63		-0.23	-2.26					17	2614.35	2989.34	17	2612.14	2991.48		2.21	-2.14					66	2888.66	3319.94	68	2885.03	3322.98		3.63	-3.04
subregion 1.3	4	4036.87	2636.84	4	4036.59	2638.55		0.28	-1.71					18	2981.63	2998.23	18	2978.99	3001.97		2.64	-3.74					67	2192.02	3329.82	69	2188.06	3332.8		3.96	-2.98
	5	4728.97	2632.41	5	4728.14	2633.26		0.83	-0.85					19	3325.37	3008.81	19	3324	3012.51		1.37	-3.7				subregion 3.3	1	4483.86	2470.39	1	4484.12	2472.95		-0.26	-2.56
	6	4774.91	2647.43	7	4774.78	2650.46		0.13	-3.03					20	3255.07	3022.42	20	3253.03	3024.2		2.04	-1.78					2	4304.27	2480.04	2	4304.67	2482.37		-0.4	-2.33		2.42446	-2.71492
	7	4613.71	2652.2	6	4613.78	2653.65		-0.07	-1.45					21	2776.23	3051.65	21	2774.48	3054.98		1.75	-3.33					4	4076.21	2489.06	3	4076.36	2490.92		-0.15	-1.86
	8	4933.31	2648.32	8	4932.94	2650.78		0.37	-2.46					22	2549.99	3055.03	22	2547.86	3059.27		2.13	-4.24					3	3945.57	2492.47	4	3944.52	2494.94		1.05	-2.47
	9	4533.34	2660.17	9	4531.77	2662.04		1.57	-1.87					23	2992.38	3060.01	23	2989.42	3062.54		2.96	-2.53					5	4019.43	2534.79	7	4018.95	2537.97		0.48	-3.18
	10	4441.21	2676.36	10	4439.66	2678.93		1.55	-2.57					24	3199.19	3068.04	24	3198.7	3071.51		0.49	-3.47					6	3269.01	2547.73	8	3268.05	2550.3		0.96	-2.57
	11	4902.25	2695.44	11	4901.35	2698.27		0.9	-2.83					25	3115.87	3072.58	25	3112.2	3075.68		3.67	-3.1					7	3954.91	2545.21	10	3953.91	2548.49		1	-3.28
	12	4861.26	2699.48	12	4860.32	2703.18		0.94	-3.7					26	2634.83	3080.61	26	2632.61	3083.49		2.22	-2.88					8	3468.71	2553.47	9	3467.39	2554.2		1.32	-0.73
	13	4106.38	2756.1	13	4105.96	2758.45		0.42	-2.35					29	2586.31	3089.31	27	2584.34	3092.44		1.97	-3.13					9	3619.55	2555.49	11	3619.84	2559.89		-0.29	-4.4
	14	4375.29	2765.73	14	4374.97	2768.88		0.32	-3.15					27	2839.36	3084.33	28	2837.45	3087.59		1.91	-3.26					10	4099.81	2622.6	12	4099.7	2625.45		0.11	-2.85
	15	4798.6	2749.03	15	4798.57	2750.47		0.03	-1.44					28	3365.13	3083.48	29	3364.1	3086.92		1.03	-3.44					11	3866.64	2638.84	13	3865.65	2642.06		0.99	-3.22
	16	4012.21	2769.64	16	4011.95	2771.91		0.26	-2.27					30	2706.88	3123.91	30	2704.25	3126.9		2.63	-2.99					12	3940.61	2651.82	14	3939.82	2654.06		0.79	-2.24
	17	4637.74	2770.12	17	4637.6	2772.58		0.14	-2.46					31	2529.94	3146.37	31	2526.19	3149.03		3.75	-2.66					13	4222.98	2650.04	15	4222.2	2652.95		0.78	-2.91
	18	4541.22	2799.55	18	4540.5	2802.46		0.72	-2.91					32	2497.1	3167.19	32	2495.45	3170.63		1.65	-3.44					14	4413.98	2655.89	16	4413.21	2657.71		0.77	-1.82
	19	4132.18	2799.25	19	4131.86	2803.01		0.32	-3.76					33	2650.92	3179.12	34	2647.09	3183.21		3.83	-4.09					15	4555.04	2665.23	17	4554.97	2668.96		0.07	-3.73
	20	4029.51	2809.02	20	4028.7	2811.7		0.81	-2.68					34	2880.98	3180.74	33	2877.7	3183.44		3.28	-2.7					16	4158.06	2693.3	18	4157.96	2695.51		0.1	-2.21
	21	4078.31	2819.87	21	4077.51	2822.22		0.8	-2.35					35	3031.39	3193.99	35	3029.5	3197.84		1.89	-3.85					17	4490.82	2690.54	19	4489.45	2693.1		1.37	-2.56
	22	4766.97	2826.06	22	4767.17	2828.98		-0.2	-2.92					36	2498.68	3198.05	36	2497.54	3202.12		1.14	-4.07					18	3314.71	2709.02	20	3312.19	2710.82		2.52	-1.8
	23	4456.57	2835.73	23	4456.54	2838.37		0.03	-2.64					37	2600.03	3202.25	37	2597.78	3205.64		2.25	-3.39					19	4361.52	2717.96	21	4361.68	2719.75		-0.16	-1.79
	24	4584.37	2846.04	24	4583.89	2848.03		0.48	-1.99					38	2784.23	3200.73	38	2782.5	3205.06		1.73	-4.33					20	3236.06	2730.14	22	3234.93	2732.52		1.13	-2.38
	25	4836.34	2860.47	25	4834.08	2862.49		2.26	-2.02					39	3135.75	3204.89	39	3133.62	3207.09		2.13	-2.2					21	3330.7	2754.77	23	3329.9	2757.49		0.8	-2.72
	26	4618.65	2874.67	26	4618.06	2878.16		0.59	-3.49					40	2609.75	3257.75	40	2607.85	3261.42		1.9	-3.67					22	3809.33	2764.64	24	3806.01	2767.08		3.32	-2.44
	27	4175.61	2898.51	27	4175.02	2902.23		0.59	-3.72					41	3314.95	3247.68	41	3313.06	3251.82		1.89	-4.14					23	3522.22	2773.6	25	3520.61	2775.72		1.61	-2.12
	28	4697.93	2911.7	28	4696.56	2913.03		1.37	-1.33					42	3348.4	3296.52	42	3347.61	3302.76		0.79	-6.24					24	4128.97	2797.49	27	4129.22	2799.44		-0.25	-1.95
	29	4925.03	2934.97	29	4924.26	2937.1		0.77	-2.13					43	3197.37	3323.39	43	3195.67	3325.16		1.7	-1.77					25	3788.09	2805.28	26	3786.4	2807.02		1.69	-1.74
	30	4387.92	2936.8	30	4385.78	2937.8		2.14	-1					44	2927.34	3304.91	44	2925.15	3307.73		2.19	-2.82					26	4433.68	2815.33	28	4433.79	2817.78		-0.11	-2.45
	31	4273.16	2959.81	31	4272.2	2962.73		0.96	-2.92					45	2566.9	3324.34	45	2562.53	3327.52		4.37	-3.18					27	3423.25	2822.68	29	3423.39	2825.72		-0.14	-3.04
	32	4060.47	3017.84	32	4059.43	3019.52		1.04	-1.68					46	2627.6	3322.67	46	2624.3	3326.91		3.3	-4.24					28	4470.55	2836.98	30	4469.67	2838.6		0.88	-1.62
	33	4824.34	3046.47	33	4823.49	3049.26		0.85	-2.79					47	2500.37	3328.48	47	2497.54	3332.47		2.83	-3.99					29	3559.02	2849.34	31	3557.68	2851.52		1.34	-2.18
	34	4092.66	3054.95	34	4093.01	3056.88		-0.35	-1.93					48	2470.02	3334.79	48	2467.38	3337.47		2.64	-2.68					30	3231.59	2861.95	33	3230.65	2865.44		0.94	-3.49
	35	4648	3053.57	35	4646.4	3056.11		1.6	-2.54					49	3230.06	3355.14	50	3228.09	3361.72		1.97	-6.58					31	3267.79	2946.64	34	3266.34	2950.43		1.45	-3.79
	36	4742.87	3067.36	36	4741.9	3070.91		0.97	-3.55					50	2912.5	3362.33	49	2910.89	3364.74		1.61	-2.41					32	4448.55	2940.44	35	4449.13	2942.97		-0.58	-2.53
	37	4892.59	3068.61	37	4892.9	3071.51		-0.31	-2.9					51	3008.38	3368.23	51	3007.42	3371.14		0.96	-2.91					33	3636.07	2964.33	36	3635.14	2966.09		0.93	-1.76
	38	4505.85	3087.55	38	4504.85	3090.75		1	-3.2					52	2965.47	3390.06	52	2963.42	3393.94		2.05	-3.88					34	3884.1	2976.41	38	3881.34	2979.16		2.76	-2.75
	39	4280.95	3092.41	39	4280.05	3094.84		0.9	-2.43					53	2542.04	3408.78	53	2539.7	3410.85		2.34	-2.07					35	4605.88	2975.92	37	4606.61	2976.63		-0.73	-0.71
	40	4832.28	3103.25	40	4832.03	3106.43		0.25	-3.18					55	3204.37	3442.87	55	3202.23	3446.15		2.14	-3.28					36	4234.92	2979.21	39	4234.07	2981.19		0.85	-1.98
	41	4908.1	3141.79	41	4908.39	3145.14		-0.29	-3.35					56	2749.17	3444.75	56	2747.34	3449.21		1.83	-4.46					37	3344.67	2981.51	40	3342.57	2985.01		2.1	-3.5
	42	4854.54	3180.47	42	4855.72	3183.34		-1.18	-2.87					57	3357.19	3434.27	57	3356.7	3437.91		0.49	-3.64					38	4257.6	3020.03	41	4256.69	3022.59		0.91	-2.56
	43	4224.78	3200.45	43	4224.45	3203.71		0.33	-3.26					58	2454.32	3452.09	59	2451.19	3457.49		3.13	-5.4					39	3508.74	3028.55	42	3508.8	3032.73		-0.06	-4.18
	44	4593.76	3200.93	44	4592.4	3203.39		1.36	-2.46					59	2672.7	3459.97	60	2671.42	3463.28		1.28	-3.31					40	3310.9	3052.74	44	3309.85	3055.28		1.05	-2.54
	45	4448.64	3214.66	45	4448.26	3217.61		0.38	-2.95					60	2596.87	3463.25	61	2596.65	3467.89		0.22	-4.64					41	4354.61	3049.08	43	4355.65	3051.11		-1.04	-2.03
	46	4827.27	3214.34	46	4827.28	3217.36		-0.01	-3.02					61	3343.29	3469.98	62	3340.85	3473.17		2.44	-3.19					42	3393.78	3057.74	45	3392.09	3060.53		1.69	-2.79
	47	4621.65	3221.57	47	4620.42	3223.34		1.23	-1.77					62	2960.78	3477.61	63	2958.14	3480.88		2.64	-3.27					43	4175.66	3071.73	46	4175.03	3074.76		0.63	-3.03
	48	4938.8	3245.43	48	4938.97	3246.96		-0.17	-1.53					63	3010.51	3487.78	64	3008.42	3491.47		2.09	-3.69					44	4296.13	3079.33	47	4294.9	3082.3		1.23	-2.97
	49	4814.93	3262.53	49	4813.48	3265.25		1.45	-2.72					64	3291.34	3491.79	65	3288.44	3495.73		2.9	-3.94					45	3862.03	3089.55	48	3861.72	3092.16		0.31	-2.61
	50	4952.96	3274.81	50	4954.18	3276.98		-1.22	-2.17					65	2693.78	3505.74	66	2692.15	3510.17		1.63	-4.43					46	4328.57	3103.48	49	4327.91	3105.94		0.66	-2.46
	51	4247.43	3275.02	51	4247.32	3278.25		0.11	-3.23					66	3242.16	3504.3	67	3240.72	3507.74		1.44	-3.44					47	4156.27	3111.44	50	4155.64	3114.61		0.63	-3.17
	52	4368.06	3276.55	52	4368.13	3280.1		-0.07	-3.55					67	2767.92	3508.94	68	2766.1	3512.39		1.82	-3.45					48	4564.86	3110.65	51	4564.07	3112.11		0.79	-1.46
	53	4691.79	3276.16	53	4691.56	3278.14		0.23	-1.98					68	2993.6	3521.11	69	2990.88	3524.9		2.72	-3.79					49	3585.67	3150.45	52	3584.95	3152.53		0.72	-2.08
	54	4243.12	3336.88	54	4241.85	3339.15		1.27	-2.27					69	2636.88	3524.94	70	2633.17	3526.92		3.71	-1.98					50	3739.82	3160.04	53	3737.95	3162.57		1.87	-2.53
	55	4695.29	3340.79	55	4695.32	3342.91		-0.03	-2.12					70	2456.92	3550.19	71	2454.98	3555.01		1.94	-4.82					51	4502.62	3160.22	55	4501.79	3164.7		0.83	-4.48
	56	4325.56	3347.31	56	4326.78	3348.33		-1.22	-1.02					71	2691.94	3559.24	72	2690.96	3562.52		0.98	-3.28					53	4140.32	3168.69	56	4139.16	3171.87		1.16	-3.18
	57	4416.06	3349.33	57	4414.15	3352.11		1.91	-2.78					72	3142.41	3564.89	73	3141.03	3568.12		1.38	-3.23					54	3520.85	3181.21	57	3518.33	3184.26		2.52	-3.05
	58	4854.96	3362.32	58	4853.46	3363.58		1.5	-1.26					73	2434.96	3583.07	74	2431.63	3585.84		3.33	-2.77					55	3991.21	3180.59	58	3989.13	3182.08		2.08	-1.49
	59	4274.95	3395.01	59	4272.91	3396.98		2.04	-1.97					74	2661.45	3580.48	75	2659.04	3584.87		2.41	-4.39					56	3763.3	3195.1	59	3762.49	3197.49		0.81	-2.39
	60	4358.57	3394.51	60	4358.18	3397.1		0.39	-2.59					75	3013.15	3585.06	77	3012.42	3589.96		0.73	-4.9					57	4444.51	3200.37	60	4444.37	3202.26		0.14	-1.89
	61	4828.29	3418.54	61	4830.26	3420.65		-1.97	-2.11					76	2850.08	3586.75	76	2847.14	3589.08		2.94	-2.33					58	3463.64	3229.57	61	3462.43	3232.44		1.21	-2.87
	62	4667.57	3422.64	62	4666.02	3425.72		1.55	-3.08					77	3162.63	3593.89	78	3161.95	3598.2		0.68	-4.31					59	4373.72	3270.74	62	4372.75	3274.34		0.97	-3.6
	63	4873.45	3436.84	63	4872.85	3439.93		0.6	-3.09					78	2918.25	3612.06	80	2917.52	3617.31		0.73	-5.25					61	4492.92	3294.28	64	4491.98	3296.81		0.94	-2.53
	64	4243.44	3475.17	64	4242.97	3478.98		0.47	-3.81					79	2744.44	3661.29	81	2741.8	3665.42		2.64	-4.13					62	3324.83	3301.55	65	3322.09	3304.93		2.74	-3.38
	65	4025.94	3483.87	65	4024.19	3486.29		1.75	-2.42					80	2992.43	3622.48	82	2988.55	3625.98		3.88	-3.5					63	3940.12	3299.96	66	3939.13	3302.89		0.99	-2.93
	66	4694.9	3480.11	66	4692.88	3483.52		2.02	-3.41					81	2436.88	3630.1	83	2435.07	3634.96		1.81	-4.86					64	4113.63	3333.58	67	4112.74	3337.2		0.89	-3.62
	67	4771.3	3491.39	67	4771.6	3496.42		-0.3	-5.03					82	3051.09	3635.35	84	3049.56	3638.56		1.53	-3.21					65	3348.29	3351.7	68	3345.53	3353.68		2.76	-1.98
	71	4017.53	3566.17	71	4016.4	3569.81		1.13	-3.64					83	2952.71	3637.54	85	2951.84	3642.79		0.87	-5.25					66	3238.31	3401.89	70	3237.39	3404.17		0.92	-2.28
	72	4204.98	3555.03	72	4202.69	3557.67		2.29	-2.64					84	3146.61	3650.49	86	3145.83	3654.19		0.78	-3.7					67	3804.95	3412.45	71	3803.55	3414.64		1.4	-2.19
	73	4916.79	3562.29	73	4916.99	3564.49		-0.2	-2.2		0.561714	-2.55657		86	3172.29	3688.74	88	3170.7	3694.03		1.59	-5.29					68	4140.27	3439.29	73	4139.24	3442.01		1.03	-2.72
	1	3044.46	2681.39	1	3042.45	2683.8		2.01	-2.41					88	2819.94	3718.08	89	2817.86	3720.1		2.08	-2.02					69	4349.08	3442.31	72	4348.78	3444.66		0.3	-2.35
	2	3082.65	2672.65	2	3081.49	2677.23		1.16	-4.58					89	2703.96	3720.87	90	2701.53	3723.45		2.43	-2.58					70	3779.47	3465.44	74	3776.1	3468.23		3.37	-2.79
	3	2546.2	2693.99	3	2544.93	2697.47		1.27	-3.48					90	2858.98	3719.99	91	2855.21	3722.55		3.77	-2.56					71	3905.91	3470.51	75	3905.93	3474.4		-0.02	-3.89
subregion 1.4	4	2714.2	2730.08	4	2712	2733.28		2.2	-3.2					94	2897.47	3737.42	93	2893.25	3741.87		4.22	-4.45					72	3284.04	3469.92	76	3281.09	3472.52		2.95	-2.6
	5	2338.3	2734.93	5	2335.05	2737.66		3.25	-2.73					93	3356.03	3734.68	92	3354.06	3737.06		1.97	-2.38					73	3471.96	3482.26	78	3470.44	3485.86		1.52	-3.6
	6	3094.74	2733.64	6	3092.83	2735		1.91	-1.36					92	2981.97	3736.31	94	2980	3740.08		1.97	-3.77					74	4150.14	3486.88	77	4149.13	3489.72		1.01	-2.84
	7	2534.6	2753.42	7	2532.2	2756.52		2.4	-3.1					95	3007.49	3774.97	95	3005.1	3777.45		2.39	-2.48					75	3635.02	3490.18	79	3633.68	3494		1.34	-3.82
	8	2887.6	2757.64	8	2886.26	2761.19		1.34	-3.55					96	3202.4	3791.71	96	3200.08	3794.97		2.32	-3.26					76	3886.21	3519.16	80	3885.8	3522.51		0.41	-3.35
	9	2614.62	2815.68	9	2612.26	2818.86		2.36	-3.18					97	2747.47	3795.01	97	2745.91	3799.67		1.56	-4.66					77	3384.33	3532.86	81	3381.24	3536.25		3.09	-3.39
	10	2769.55	2829.38	10	2767.94	2831.9		1.61	-2.52					98	3352.54	3801.05	98	3350.78	3805.58		1.76	-4.53					78	3421.37	3542.51	82	3418.62	3545.95		2.75	-3.44
	11	2254.94	2848.14	11	2252.51	2850.35		2.43	-2.21					99	2622.58	3810.12	99	2621.55	3816.49		1.03	-6.37					80	4058.29	3577.88	85	4056.58	3581.01		1.71	-3.13
	14	2609.96	2864.2	14	2606.88	2866.82		3.08	-2.62					100	2503.49	3825.53	100	2501.35	3829.59		2.14	-4.06					81	3487.07	3606.49	86	3485.72	3609.83		1.35	-3.34
	15	2815.99	2868.99	15	2814.11	2871.95		1.88	-2.96					101	2990.75	3835.21	101	2987.01	3838.22		3.74	-3.01		2.12175	-3.50155		82	3850.96	3608.63	87	3849.27	3612.55		1.69	-3.92
	16	2563.16	2883.41	16	2560.11	2885.14		3.05	-1.73					1	4862.23	2357.26	1	4861.66	2358.81		0.57	-1.55					83	4227.75	3604.43	88	4225.03	3608.93		2.72	-4.5
	17	2630.62	2895.85	17	2628.51	2900.87		2.11	-5.02					2	4114.03	2362.56	2	4114	2366.56		0.03	-4					84	4485.6	3623	89	4484.45	3626.87		1.15	-3.87
	18	3016.95	2926.81	18	3014.28	2928.84		2.67	-2.03				subregion 2.3	3	4643.91	2421.15	3	4643.8	2424.24		0.11	-3.09					85	3420.34	3623.51	90	3419.27	3626.75		1.07	-3.24
	20	2653.37	3008.37	21	2651.47	3011.91		1.9	-3.54					4	4756.9	2419.33	4	4757.31	2421.07		-0.41	-1.74					86	3912.75	3671.88	91	3911.29	3675.36		1.46	-3.48
	21	2273.48	3015.18	22	2271.04	3018.87		2.44	-3.69					5	4803.38	2434.61	5	4803.97	2436.05		-0.59	-1.44					87	3555.2	3682.01	92	3554.41	3685.42		0.79	-3.41
	22	2749.32	3035.72	23	2748.37	3038.48		0.95	-2.76					6	4146.75	2470.74	6	4147.05	2473.24		-0.3	-2.5					88	4064.1	3700.87	93	4063.48	3703.05		0.62	-2.18
	23	3017.08	3100.56	24	3015.05	3102.59		2.03	-2.03					7	4519.6	2473.44	7	4519.44	2475.84		0.16	-2.4					89	4261.72	3711.71	94	4260.95	3714.03		0.77	-2.32
	24	2309.38	3114.45	25	2305.95	3118.04		3.43	-3.59					8	4215.57	2490.04	8	4214.27	2493.02		1.3	-2.98					90	4578.88	3747.58	95	4577.81	3750.69		1.07	-3.11
	25	2198.37	3135.82	26	2195.04	3139.52		3.33	-3.7					9	4788.11	2491.89	9	4788.18	2492.13		-0.07	-0.24					91	3446.08	3755.36	96	3444.23	3759.22		1.85	-3.86
	26	2636.42	3145.89	27	2632.67	3149.17		3.75	-3.28					10	4406.19	2506.75	10	4404.55	2508.6		1.64	-1.85					92	4349.21	3765	97	4349.13	3768.13		0.08	-3.13
	27	2901.56	3145.51	28	2899.74	3148.46		1.82	-2.95					12	4678.09	2517.01	11	4679.06	2520.99		-0.97	-3.98					93	3998.08	3765.89	98	3995.84	3769.68		2.24	-3.79
	28	2892.49	3175.26	29	2889.91	3177.63		2.58	-2.37					13	4956.02	2517.63	12	4956.39	2521.17		-0.37	-3.54					94	4241.95	3777.96	99	4241.81	3780.99		0.14	-3.03
	29	2992.4	3185.86	31	2988.62	3187.67		3.78	-1.81					15	4892.53	2535.04	14	4893.21	2538.49		-0.68	-3.45					95	3411.36	3774.94	100	3409.67	3778.52		1.69	-3.58
	30	3084.99	3198.7	32	3083.47	3201.11		1.52	-2.41					16	4470.05	2527.32	15	4468.98	2527.81		1.07	-0.49					96	3385.07	3781.75	101	3382.92	3785.86		2.15	-4.11
	31	2838.1	3221.87	33	2835.53	3226.34		2.57	-4.47					17	4435.75	2531.24	17	4434.96	2532.49		0.79	-1.25					97	3817.64	3794.96	102	3816.72	3797.81		0.92	-2.85
	32	2655.1	3272.61	34	2652.33	3276.26		2.77	-3.65					18	4748.28	2539.87	18	4748.06	2542.24		0.22	-2.37					98	3730.86	3807.91	103	3730.3	3810.14		0.56	-2.23
	33	2411.87	3274.17	35	2408.09	3276.99		3.78	-2.82					19	4525.68	2543.05	19	4523.98	2545.94		1.7	-2.89					99	3837.5	3849.96	104	3835.18	3852.59		2.32	-2.63
	34	2169.93	3283.71	36	2169.07	3286.92		0.86	-3.21					20	4589.83	2556.05	20	4589.32	2558.15		0.51	-2.1					100	3691.78	3868.95	105	3690.1	3872.52		1.68	-3.57
	35	2147.59	3300.2	37	2144.99	3304.9		2.6	-4.7					21	4225.93	2559.05	21	4224.93	2560.7		1	-1.65					101	4503.14	3900.79	106	4503.32	3902.54		-0.18	-1.75		1.0652	-2.79337
	36	2576.1	3323.61	38	2573	3325.83		3.1	-2.22					22	4371.87	2579.26	22	4371.77	2583		0.1	-3.74				subregion 3.4	1	3582.37	642.45	2	3580.4	642.71		1.97	-0.26
	37	2452.5	3350.08	39	2449.93	3352.63		2.57	-2.55					23	4425.2	2585.53	23	4423.89	2586.47		1.31	-0.94					2	3470.08	644.74	1	3469.35	644.47		0.73	0.27
	38	2805.77	3351.42	40	2803.74	3355.5		2.03	-4.08					24	4265.91	2588.18	24	4266.04	2591.09		-0.13	-2.91					3	3790.77	728.96	3	3790.07	730.13		0.7	-1.17
	39	2941.84	3363.03	41	2939.7	3366		2.14	-2.97					25	4667.54	2597.55	25	4666.96	2599.32		0.58	-1.77					4	3952.6	740.21	4	3951.37	740.57		1.23	-0.36
	40	2580.27	3383.03	42	2578.16	3385.5		2.11	-2.47					26	4877.5	2600.15	26	4878.59	2602.21		-1.09	-2.06					5	3337.26	748.04	5	3335.47	748.41		1.79	-0.37
	41	2457.6	3420.95	43	2454.74	3424.14		2.86	-3.19					27	4831.53	2608.64	27	4831.27	2611.06		0.26	-2.42					6	3589.38	761.54	6	3585.65	763.92		3.73	-2.38
	42	2208.35	3429.11	44	2203.99	3432.45		4.36	-3.34					28	4947.43	2616.93	28	4947.41	2620.84		0.02	-3.91					7	4011.35	775.05	7	4010.27	775.15		1.08	-0.1
	43	2744.24	3427.22	45	2742.42	3432.49		1.82	-5.27					29	4510.83	2628.36	29	4511.68	2630.07		-0.85	-1.71					8	4014.35	804.35	8	4014.84	805.62		-0.49	-1.27
	44	2935.02	3442.65	46	2933.65	3446.98		1.37	-4.33					30	4630.03	2630.12	30	4630.01	2632.6		0.02	-2.48					9	3413.19	811.8	9	3412.29	812.75		0.9	-0.95
	45	2493.67	3463.13	47	2490.58	3465.62		3.09	-2.49					31	4241.96	2634.23	32	4241.84	2638.06		0.12	-3.83					10	3737.34	882.69	10	3735.2	882.65		2.14	0.04
	46	2744.57	3493.59	48	2742.07	3496.9		2.5	-3.31					32	4712.53	2630.05	31	4712.57	2632.61		-0.04	-2.56					11	3377.3	900.7	11	3374.87	901.29		2.43	-0.59
	47	3003.07	3486.89	49	3000.9	3489.67		2.17	-2.78					33	4859.09	2644.19	33	4858.72	2645.44		0.37	-1.25					12	3408.09	951.99	13	3406.06	952.32		2.03	-0.33
	48	3074.7	3568.09	50	3073.39	3570.6		1.31	-2.51					34	4997.1	2638.12	34	4998.21	2641.71		-1.11	-3.59					13	3768.41	946.51	14	3767.34	945.86		1.07	0.65
	49	2206.75	3564.08	51	2203.24	3567.03		3.51	-2.95					35	4748.75	2662.55	36	4748.78	2664.86		-0.03	-2.31					14	3849.82	954.79	15	3849.84	955.81		-0.02	-1.02
	50	2404.64	3582.1	52	2401.93	3585.01		2.71	-2.91					36	4267.12	2654.48	35	4267.21	2658.28		-0.09	-3.8					15	3335.88	961.55	16	3335.09	962.61		0.79	-1.06
	51	2610.79	3604.38	53	2606.52	3608.12		4.27	-3.74		2.4325	-3.09938		37	5068.61	2654.5	37	5069.97	2657.35		-1.36	-2.85					16	3557.22	978.39	17	3555.02	978.87		2.2	-0.48
														38	4343.5	2683.38	38	4342.68	2685.41		0.82	-2.03					17	3421.22	1049.9	18	3419.41	1050.67		1.81	-0.77
														39	5000.57	2671.54	39	5001.75	2673.08		-1.18	-1.54					18	3849.48	1089.23	19	3848.42	1089.31		1.06	-0.08
														40	5031.69	2697.54	40	5032.43	2700.92		-0.74	-3.38					19	4040.46	1090.81	20	4039.18	1090.18		1.28	0.63
														41	4200.73	2704.75	41	4200.15	2707.45		0.58	-2.7					20	3464.71	1139.21	21	3462.27	1140.54		2.44	-1.33
														42	4148.93	2710.76	42	4149.1	2713.14		-0.17	-2.38					21	4015.29	1147.86	22	4014.45	1149.3		0.84	-1.44
														43	4194.06	2731.88	43	4192.61	2733.55		1.45	-1.67					22	3418.3	1184.25	23	3416.64	1184.77		1.66	-0.52
														44	4677.94	2738.5	44	4677.67	2740.49		0.27	-1.99					23	3974.86	1219.74	24	3974.12	1219.41		0.74	0.33
														45	5043.19	2743.61	45	5043.58	2745.75		-0.39	-2.14					24	3932.38	1222.41	25	3932.02	1223.7		0.36	-1.29
														46	4543.85	2749.48	46	4543.63	2751.44		0.22	-1.96					25	3729.34	1240.38	26	3727.6	1242.5		1.74	-2.12
														47	4885.84	2755.29	48	4885.89	2757.95		-0.05	-2.66					26	3387.09	1265.37	27	3387.25	1268.11		-0.16	-2.74
														48	4610.7	2767.14	47	4609.91	2769.94		0.79	-2.8					27	3900.74	1286.78	29	3900.29	1288.1		0.45	-1.32
														49	4521.08	2777.46	49	4520.35	2782.41		0.73	-4.95					28	3994.42	1273.06	28	3993.46	1273.97		0.96	-0.91
														50	4799.48	2772.94	50	4798.97	2776.56		0.51	-3.62					29	3369.94	1315.14	30	3368	1316.12		1.94	-0.98
														51	4707.48	2782.43	51	4707.07	2784.05		0.41	-1.62					30	3401.95	1350.38	31	3399.83	1352		2.12	-1.62
														52	4174.34	2798.45	53	4173.58	2801.69		0.76	-3.24					31	4060.25	1392.42	33	4059.88	1394.87		0.37	-2.45
														53	4774.93	2792.44	52	4774.95	2794.99		-0.02	-2.55					32	3757.16	1409.23	32	3756.24	1409.32		0.92	-0.09
														54	4711.46	2807.07	55	4711.61	2809.74		-0.15	-2.67					33	3942.72	1415.41	34	3942.03	1415.76		0.69	-0.35
														55	4218.13	2814.4	54	4218.1	2817.48		0.03	-3.08					34	3585.65	1437.81	35	3585.38	1439.45		0.27	-1.64
														56	4521.82	2818.06	56	4521.13	2819.14		0.69	-1.08					35	4045.14	1451.61	36	4044.33	1453.16		0.81	-1.55
														57	4771.54	2821.09	57	4771.65	2824.33		-0.11	-3.24					36	3831.27	1455.46	37	3829.72	1455.87		1.55	-0.41
														58	4640.59	2828.92	58	4640.08	2831.04		0.51	-2.12					37	4063.24	1511.38	38	4063.26	1513.53		-0.02	-2.15
														59	4313.55	2829.65	59	4312.67	2832.8		0.88	-3.15					38	3953.23	1564.65	39	3952.84	1565.73		0.39	-1.08
														60	4561.44	2844.4	61	4560.69	2847.35		0.75	-2.95					39	3468.36	1592.14	41	3465.87	1592.92		2.49	-0.78
														61	5021.6	2838.95	62	5019.35	2840.78		2.25	-1.83					40	3750.59	1590.37	40	3748.85	1592.11		1.74	-1.74
														62	4123.55	2843.02	60	4123.97	2846.09		-0.42	-3.07					41	3430.36	1603.46	42	3428.49	1605.44		1.87	-1.98
														63	4356.51	2845.08	63	4355.37	2847.74		1.14	-2.66					42	3464.36	1664.09	43	3462.85	1665.74		1.51	-1.65
														64	4746.28	2846.96	64	4745.34	2848.48		0.94	-1.52					43	4001.4	1688.78	44	4000.11	1689.9		1.29	-1.12
														65	4881.45	2849.97	65	4881.8	2852.37		-0.35	-2.4					44	3578.61	1793.51	45	3577.33	1795.09		1.28	-1.58
														66	4972.34	2865.02	66	4972.13	2868		0.21	-2.98					45	3851.94	1814.22	46	3849.27	1815.16		2.67	-0.94
														67	4521.12	2892.89	67	4521.4	2896.29		-0.28	-3.4					46	3797.22	1838.03	47	3796.32	1839.68		0.9	-1.65
														68	4157.23	2895.67	68	4155.78	2898.08		1.45	-2.41					47	3665.57	1881.97	48	3664.96	1883.34		0.61	-1.37
														69	4224.62	2920.96	69	4224.01	2922.76		0.61	-1.8					48	3421.5	1898.29	49	3419.46	1899.21		2.04	-0.92
														70	4276.86	2923.08	70	4274.53	2925.22		2.33	-2.14					49	3750.61	1920.45	50	3750.38	1922.13		0.23	-1.68
														71	4891.81	2923	71	4891.99	2925.5		-0.18	-2.5					50	3393.67	1950.01	51	3391.06	1952.2		2.61	-2.19
														72	5084.96	2934.98	72	5086.55	2936.56		-1.59	-1.58					51	3689.32	2012.23	52	3687	2013.33		2.32	-1.1
														73	4374.21	2952.75	73	4374.05	2955.99		0.16	-3.24					52	3966.48	2035.9	53	3965	2037.56		1.48	-1.66
														74	4557.42	2948.07	74	4557.72	2951.07		-0.3	-3					53	3793.88	2080.36	54	3793.46	2081.01		0.42	-0.65
														75	4810.72	2967.74	75	4810.86	2969.92		-0.14	-2.18					54	3764.81	2115.41	55	3763.67	2116.37		1.14	-0.96
														76	4887.53	2964.93	76	4887.42	2967.64		0.11	-2.71					55	3415.44	2133.83	56	3415.47	2135.71		-0.03	-1.88
														79	5018.12	2990.77	79	5018.45	2993.95		-0.33	-3.18					56	3648.14	2158.01	57	3647.23	2160.07		0.91	-2.06
														80	4519.5	2998.76	80	4518.97	3002.18		0.53	-3.42					57	3817.27	2159.73	58	3816.1	2161.63		1.17	-1.9
														81	4847.59	2992.5	78	4847.54	2995.12		0.05	-2.62					58	3936.38	2164.44	59	3936.75	2164.83		-0.37	-0.39
														82	4322.58	3009.8	81	4322.35	3012.66		0.23	-2.86					59	3870.62	2187.21	60	3869.27	2189.35		1.35	-2.14
														83	5073.31	3014.94	82	5073.98	3017.8		-0.67	-2.86					60	3413.05	2208.4	61	3413.96	2209.56		-0.91	-1.16
														84	4243.5	3027.95	83	4243.39	3030.41		0.11	-2.46					61	4023.87	2228.52	62	4022.44	2229.23		1.43	-0.71
														85	4849.65	3033.37	84	4847.76	3036.35		1.89	-2.98					62	3928.83	2238.07	63	3926.69	2240.42		2.14	-2.35
														86	4420.21	3049.64	85	4419.65	3052.46		0.56	-2.82					63	3763.49	2252.73	64	3761.18	2254.7		2.31	-1.97
														87	5014.01	3042.69	86	5014.64	3045.76		-0.63	-3.07					64	3335.33	2268.09	65	3334.52	2268.51		0.81	-0.42
														88	4354.12	3055.96	87	4354.94	3057.75		-0.82	-1.79					65	3425.44	2272.39	66	3424.03	2274.67		1.41	-2.28
														89	4617.46	3055.93	88	4616.93	3058.16		0.53	-2.23					66	4028.85	2287.6	67	4027.1	2288.92		1.75	-1.32
														90	4688.22	3059.19	89	4688.15	3062.19		0.07	-3					67	3701.55	2302.31	68	3700.15	2304.26		1.4	-1.95
														91	4494.1	3088.95	90	4493.41	3091.19		0.69	-2.24					68	4091.09	2300.29	69	4089.79	2302.58		1.3	-2.29		1.23191	-1.14779
														92	4934.48	3073.51	91	4934.02	3076.04		0.46	-2.53
														93	4168.6	3080.5	92	4168.16	3085.64		0.44	-5.14
														94	4635.91	3079.18	93	4637.56	3082.56		-1.65	-3.38
														95	4737.2	3112.98	94	4737.32	3116.64		-0.12	-3.66
														96	4122.06	3130.81	96	4121.72	3133.18		0.34	-2.37
														97	4411.84	3129.13	97	4410	3132.31		1.84	-3.18
														98	4783.87	3126.64	95	4782.78	3128.33		1.09	-1.69
														99	5077.53	3136.35	98	5077.14	3139.42		0.39	-3.07
														100	4999.92	3150.97	99	5000.13	3154.23		-0.21	-3.26
														101	4648.23	3142.11	100	4648.35	3146.84		-0.12	-4.73
														102	4754.35	3156.62	101	4754.42	3159.58		-0.07	-2.96
														103	4212.62	3164.98	102	4212.99	3168.87		-0.37	-3.89
														104	4460.86	3187.48	103	4462.3	3190.95		-1.44	-3.47
														105	4908.55	3201.26	104	4908.69	3204.37		-0.14	-3.11
														106	4444.18	3208.49	105	4443.02	3211.3		1.16	-2.81
														107	4757.63	3200.17	106	4758.56	3203.14		-0.93	-2.97
														108	4592.18	3238.89	107	4592.06	3242.3		0.12	-3.41
														109	4297.47	3241.28	108	4296.92	3245.23		0.55	-3.95
														110	4429.45	3249.02	109	4427.66	3252.54		1.79	-3.52
														111	4922.05	3269.77	111	4921.64	3272.41		0.41	-2.64
														112	4698.53	3280.76	113	4698.1	3283.76		0.43	-3
														113	4585.01	3275.01	112	4583.29	3277.1		1.72	-2.09
														114	5082.27	3280.83	114	5082.08	3284.24		0.19	-3.41
														115	4787.52	3307.96	115	4787.43	3312.36		0.09	-4.4
														116	4938.92	3312.18	117	4938.27	3314.81		0.65	-2.63
														117	4420.96	3316	116	4420.59	3318.98		0.37	-2.98
														118	4324.18	3322.3	118	4323.15	3324.85		1.03	-2.55		0.232895	-2.69219
													subregion 2.4	1	4480.47	1086.03	1	4480.37	1087.34		0.1	-1.31
														2	4622.43	1103.32	2	4621.8	1103.33		0.63	-0.01
														3	5075.93	1113.1	3	5076.83	1113.26		-0.9	-0.16
														4	4552.55	1124.73	4	4553.19	1125.1		-0.64	-0.37
														5	4258.37	1136.68	5	4257.98	1137.53		0.39	-0.85
														6	4878.45	1143.3	6	4879.77	1143.19		-1.32	0.11
														7	4391.12	1154.05	7	4392.18	1155.87		-1.06	-1.82
														8	5065.84	1163.07	8	5066.6	1164.07		-0.76	-1
														9	4668.88	1176.14	9	4668.65	1176.86		0.23	-0.72
														10	4861.1	1205.91	10	4860.81	1207.55		0.29	-1.64
														11	4474.98	1212.12	11	4473.43	1212.39		1.55	-0.27
														12	4583.85	1219.97	12	4584.43	1220.48		-0.58	-0.51
														13	4933.98	1217.02	13	4934.23	1219.31		-0.25	-2.29
														14	4714.15	1261.91	14	4714.19	1262.04		-0.04	-0.13
														15	4244.41	1272	15	4245.45	1272.06		-1.04	-0.06
														16	4487.82	1278.72	16	4488.25	1278.06		-0.43	0.66
														17	4984.09	1277.54	17	4984.23	1279.28		-0.14	-1.74
														18	4384.46	1286.68	19	4384.38	1289.14		0.08	-2.46
														19	4542.56	1282.33	18	4542.56	1282.71		0	-0.38
														20	4603.18	1297.22	20	4602.91	1298.08		0.27	-0.86
														21	4737.91	1290.87	21	4739.09	1292.72		-1.18	-1.85
														22	4669.15	1300.87	22	4669.17	1302.54		-0.02	-1.67
														23	4364.26	1309.35	23	4362.69	1310.79		1.57	-1.44
														24	5132.44	1317.42	24	5131.92	1317.97		0.52	-0.55
														25	4925.28	1322.61	25	4925.47	1323.53		-0.19	-0.92
														26	5088.17	1326.82	26	5088.05	1326.92		0.12	-0.1
														27	5109.26	1339.12	27	5110.8	1339.29		-1.54	-0.17
														28	5041.77	1349.35	29	5041.77	1351.21		0	-1.86
														29	4339.71	1351.54	30	4339.95	1352.55		-0.24	-1.01
														30	4391.8	1351.53	28	4390.93	1352.73		0.87	-1.2
														31	4730.54	1366.28	31	4730.58	1366.43		-0.04	-0.15
														32	4552.56	1372.31	32	4551.4	1372.96		1.16	-0.65
														33	5101.86	1378.32	33	5102.28	1380.02		-0.42	-1.7
														34	4465.74	1392.32	34	4465.59	1393.07		0.15	-0.75
														35	4674.47	1420.47	35	4675.36	1421.47		-0.89	-1
														36	4624.8	1430.78	37	4624.85	1432.4		-0.05	-1.62
														37	5156.23	1435.36	36	5156.33	1436.9		-0.1	-1.54
														38	4315.79	1449.08	38	4315.61	1450.42		0.18	-1.34
														39	5086.43	1444.86	39	5087.39	1445.92		-0.96	-1.06
														40	4935.87	1462.47	40	4935.16	1462.63		0.71	-0.16
														41	4443.24	1471.85	41	4444.21	1472.78		-0.97	-0.93
														42	4339.38	1485.83	42	4340.54	1486.62		-1.16	-0.79
														43	4611.81	1479.1	43	4610.91	1479.79		0.9	-0.69
														44	4503.29	1498.57	44	4503.13	1500.64		0.16	-2.07
														45	5112.34	1500.79	45	5112.56	1502.52		-0.22	-1.73
														46	4330.62	1517.1	46	4331.05	1519.11		-0.43	-2.01
														47	5061.49	1516.98	47	5060.38	1517.66		1.11	-0.68
														48	4369.64	1534.88	48	4369.62	1537.1		0.02	-2.22
														49	4259.22	1547.78	50	4257.63	1547.64		1.59	0.14
														50	4742.84	1580.76	51	4742.95	1581.95		-0.11	-1.19
														51	4555.12	1582.54	52	4556	1583.93		-0.88	-1.39
														52	4383.48	1603.85	53	4383.15	1605.79		0.33	-1.94
														53	4243.83	1613.43	54	4244.35	1613.64		-0.52	-0.21
														54	5101.94	1613.27	56	5102.46	1614.95		-0.52	-1.68
														55	4752.51	1621.79	55	4752.65	1623.21		-0.14	-1.42
														56	4864.95	1633.43	57	4866.4	1636.31		-1.45	-2.88
														58	4615.7	1639.72	59	4615	1642.27		0.7	-2.55
														59	4250.18	1657.27	60	4249.78	1659		0.4	-1.73
														60	4693	1664.18	61	4692.69	1665.3		0.31	-1.12
														61	5053.15	1656.83	62	5053.85	1656.9		-0.7	-0.07
														62	4917.71	1700.51	64	4917.83	1701.78		-0.12	-1.27
														63	4848.19	1695.8	66	4848.98	1696.93		-0.79	-1.13
														64	5121.49	1698.59	65	5123.05	1701.2		-1.56	-2.61
														65	5071.88	1736.29	67	5073.39	1739		-1.51	-2.71
														66	4458.69	1757	68	4457.17	1756.58		1.52	0.42
														67	4753.66	1747.36	69	4753.8	1749.52		-0.14	-2.16
														68	4339.69	1763.67	70	4339.13	1765.85		0.56	-2.18
														69	4993.91	1759.75	71	4994.82	1760.79		-0.91	-1.04
														70	4719.91	1767.64	72	4719.85	1769.81		0.06	-2.17
														71	4827.5	1770.04	73	4827.43	1772.18		0.07	-2.14
														72	4274.66	1772.9	74	4275.73	1774.05		-1.07	-1.15
														73	4389.87	1772.54	75	4389.22	1774.35		0.65	-1.81
														74	5084.83	1776.7	76	5084.71	1779.28		0.12	-2.58
														75	4754.81	1804.98	77	4755.86	1806.69		-1.05	-1.71
														76	4706.51	1817.37	78	4706.77	1818.28		-0.26	-0.91
														77	4390.15	1823.26	79	4389.41	1824.29		0.74	-1.03
														78	5113.99	1838.88	81	5114.67	1841		-0.68	-2.12
														79	4252.71	1841.91	80	4252.69	1842.84		0.02	-0.93
														80	4329.29	1837.85	82	4329.4	1838.91		-0.11	-1.06
														81	4630.09	1841.89	83	4630.6	1843.69		-0.51	-1.8
														82	4515.72	1850.53	84	4516.5	1852.02		-0.78	-1.49
														84	4697.49	1857.54	85	4698.04	1860.8		-0.55	-3.26
														83	4412.03	1861.6	87	4412.35	1863.48		-0.32	-1.88
														87	4981.6	1871.62	88	4981.93	1874.07		-0.33	-2.45
														86	4585.46	1883.57	89	4585.28	1885.54		0.18	-1.97
														88	4641.58	1884.09	90	4642.03	1886.34		-0.45	-2.25
														89	4282.62	1891.31	92	4282.71	1893.34		-0.09	-2.03
														90	4523.94	1886.17	93	4524.62	1887.61		-0.68	-1.44
														91	5194.14	1886.95	94	5196.7	1888.23		-2.56	-1.28
														92	5156.62	1911.23	95	5156.85	1912.98		-0.23	-1.75
														93	5120.79	1908.19	97	5121.52	1911.54		-0.73	-3.35
														94	4238.59	1917.48	96	4237.97	1918.75		0.62	-1.27
														95	4732.41	1930.26	98	4731.79	1931.02		0.62	-0.76
														96	4839.28	1924.26	99	4838	1925.53		1.28	-1.27
														97	4493.36	1935.15	100	4492.64	1937.02		0.72	-1.87
														98	5005.78	1952.2	101	5007.23	1955.7		-1.45	-3.5
														99	4914.14	1960.09	102	4913.23	1962.18		0.91	-2.09
														100	4694.27	1985.17	103	4693.87	1986.86		0.4	-1.69
														101	4542.91	2015.89	104	4542.71	2018.06		0.2	-2.17
														102	4764.61	2008.42	105	4762.75	2007.81		1.86	0.61
														103	4971.39	2014.65	106	4971.12	2018.27		0.27	-3.62
														104	5048.03	2016.94	107	5047.68	2018.48		0.35	-1.54
														105	5188.47	2017.43	108	5188.45	2019.68		0.02	-2.25
														106	4312.06	2036.17	109	4313.32	2038.65		-1.26	-2.48
														107	4833.62	2034.28	110	4833.8	2036.11		-0.18	-1.83		-0.120952	-1.3779
																																		299

## Sheet: S2 - Cnn-Sas4 alignment
units are pixels after 5x5 scaling - so each pixel = 0.02092um
																																																cyto background
																					Plotting centrosomal profiles																											222.182	261.966
	movie3	Sas4_coordinate		Cnn_coordinate						offset bead corrected			a2 + b2 = c2								Sas4												Cnn															subtract cyto background
	time(s)	x	y	x	y		x offset	y offset		x offset	y offset		(x-x)^2	(y-y)^2	distance^2	distance(pixels)	distance(um)				movie3	movie4	movie5	movie7	movie8	movie9	movie10	movie11	movie12	movie13			movie3	movie4	movie5	movie7	movie8	movie9	movie10	movie11	movie12	movie13			average Sas4	average Cnn		Sas4	Cnn
	60	587.96	416.4	589.07	425.63		1.11	9.23		-0.276306	11.5037		0.076345	132.335	132.411	11.507	0.240727			0	238	255	247	258	254	260	240	258	261	243.333			535.5	582.5	603	498.667	550	526	485.5	481	683	446			251.433	539.117		29.2514	277.151
																				1	238	253.273	246.889	256	253	260.125	240.625	250.25	262.125	243			551.5	583.889	601.4	500.555	550	529.875	481	475.5	683	472.667			250.329	542.939		28.1467	280.973
																				2	244.4	253.286	245.375	254.562	250.471	253.625	241.688	247.875	266.706	243.75			561.1	581.823	602.786	497.529	540.177	530.438	479.5	472.188	671.071	479.438			250.174	541.605		27.9918	279.639
	movie4	Sas4_coordinate		Cnn_coordinate									a2 + b2 = c2							3	247.913	252.261	247.391	251.546	249.909	252.667	240.6	247.522	264.333	243.318			561.1	582.455	584.227	502.727	514.857	531.381	476.909	471	665.409	477.364			249.746	536.743		27.564	274.777
	time(s)	x	y	x	y								(x-x)^2	(y-y)^2	distance^2	distance(pixels)	distance(um)			4	253.679	253.593	248.071	250.518	250.963	249.655	241.107	243.607	264.893	243.357			563	583.379	579.104	501.704	511.276	527.104	474.9	465.926	659.1	478.357			249.944	534.385		27.7624	272.419
	60	644.96	519.68	649.6	509.36		4.64	-10.32		3.25369	-8.0463		10.5865	64.7429	75.3294	8.67925	0.18157			5	253.029	248.294	250.25	245.882	248.849	241.73	238.917	243.765	264.294	237.286			554.222	559.706	567.657	496.647	502.6	522.278	463.861	453.714	655.556	475.515			247.23	525.176		25.0476	263.21
																				6	251.163	246.886	249.744	245.024	247.698	240	238.194	240.425	259.667	233.775			536.237	546.692	567.619	485.81	500.795	519.132	455.35	449.31	652.175	469.024			245.258	518.214		23.0756	256.248
																				7	246.614	246.804	248.271	244.857	239.936	237.38	238.792	239.958	256.234	230.5			523.364	541.816	562.386	476.553	492.812	513.38	450.111	446.723	641.087	465.17			242.935	511.34		20.7527	249.375
	movie5	Sas4_coordinate		Cnn_coordinate									a2 + b2 = c2							8	242.404	247.34	247.843	240.611	235.127	237.04	235.964	237.904	247.731	231.12			518.917	540.5	554.411	468.818	475.471	509.9	448.091	443.741	612.296	464.782			240.308	503.693		18.1264	241.727
	time(s)	x	y	x	y								(x-x)^2	(y-y)^2	distance^2	distance(pixels)	distance(um)			9	236.825	247.276	242.419	238.81	230.439	236.855	233.717	235.867	244	230.933			508.983	539.46	549.183	462.965	469.361	494.565	439.05	438.172	604.187	459.965			237.714	496.589		15.5321	234.623
	60	589.53	453.69	591.51	439.83		1.98	-13.86		0.593694	-11.5863		0.352473	134.242	134.595	11.6015	0.242703			10	235.297	242.308	239.239	236.546	231.167	235.227	231.484	231.552	241.735	227.716			493.288	521.242	525.606	455.879	462.435	488.818	432.818	427.545	592.985	452.246			235.227	485.286		13.0452	223.321
																				11	235.013	236.701	234.264	236.333	230.865	234.029	228.969	231.31	240.042	226.729			477.451	508.286	507.743	443.257	461.042	467.857	419.014	412.507	588.6	438.479			233.425	472.424		11.2435	210.458
																				12	234.877	233.28	232.538	236.416	230.039	233.222	227.643	232	239.76	226.841			470.464	494.475	489.608	437.455	446.6	452.778	413.359	402.449	571.395	429.571			232.662	460.815		10.4796	198.85
	movie7	Sas4_coordinate		Cnn_coordinate									a2 + b2 = c2							13	232.209	231.282	229.44	236.333	229.357	231.244	224.966	232.638	236.975	227.086			462.805	482.549	480.805	434.437	425.113	443.012	407.055	397.663	548.761	423.735			231.153	450.594		8.97125	188.628
	time(s)	x	y	x	y								(x-x)^2	(y-y)^2	distance^2	distance(pixels)	distance(um)			14	231.287	230.078	228.554	236.857	228.543	228.28	224.076	232.609	235.297	227.054			449.122	478.5	470.753	428.886	411.75	432.521	398.83	387.571	532.989	413.555			230.264	440.448		8.08156	178.482
	60	744.18	661.67	758.31	654.1		14.13	-7.57		12.7437	-5.2963		162.402	28.0508	190.453	13.8005	0.288705			15	230.424	229.857	224.742	235.394	227.47	226.98	223.348	233.242	232.16	225.693			434.825	454.887	457.274	418.465	403.85	420.063	383.305	371.67	522.177	401.283			228.931	426.78		6.74911	164.814
																				16	229.644	228.462	222.362	234.02	226.99	226.098	222.61	230.912	230.185	223.248			419.707	436.757	442.896	408.252	399.226	404.305	369.171	361.461	516.451	386			227.453	414.423		5.2711	152.457
																				17	227.837	228.057	222.459	232.703	226.222	224.315	222.295	230.812	229.874	222.286			409.974	429.1	429.723	400.454	386.609	395.73	360.441	353.027	500.259	376.229			226.686	404.155		4.50392	142.189
	movie8	Sas4_coordinate		Cnn_coordinate									a2 + b2 = c2							18	228.59	227.398	222.359	229.448	224.761	224.168	223.383	228.616	229.114	222.333			400.809	421.8	414.802	392.59	368.655	389.544	352.387	349.28	479.681	369.864			226.017	393.941		3.83518	131.975
	time(s)	x	y	x	y								(x-x)^2	(y-y)^2	distance^2	distance(pixels)	distance(um)			19	228.735	226.713	222.795	228.25	223.574	224.096	224.331	226.248	228.696	221.696			392.212	417.192	407.53	380.242	358.016	378.815	342.487	344.789	463	362.56			225.513	384.684		3.33141	122.718
	60	813.1	616.29	816.2	626.93		3.1	10.64		1.71369	12.9137		2.93675	166.764	169.7	13.0269	0.272523			20	227.467	225.431	221.929	227.511	223.794	224.175	224.852	225.127	227.884	222.756			374.795	391.688	392.789	368.907	353.512	366.508	335.622	337.431	452.784	356.325			225.093	373.036		2.91061	111.07
																				21	227.956	225.119	221.036	226.571	224.364	223.905	224.139	226.609	226.826	222.562			358.861	377.11	384.575	357.424	347.853	353.029	326.259	332.784	447.731	341.059			224.909	362.668		2.72666	100.703
																				22	228.226	225.877	220.479	225.371	225.029	222.799	224.007	225.957	227.5	222.385			350.861	370.25	374.183	352.259	342.785	342.336	321.336	325.168	436.175	334.587			224.763	354.994		2.5811	93.0281
	movie9	Sas4_coordinate		Cnn_coordinate									a2 + b2 = c2							23	228.201	225.32	220.327	226.608	225.742	222.234	222.855	225.449	227.723	222.986			345.25	362.616	364.637	350.199	333.486	335.629	318.868	319.708	418.262	331.824			224.745	348.048		2.56255	86.082
	time(s)	x	y	x	y								(x-x)^2	(y-y)^2	distance^2	distance(pixels)	distance(um)			24	226.074	225.585	220.234	226.353	226.104	221.969	221.512	227.019	228.745	223.829			339.915	358.794	358.351	344.967	323.417	327.899	316.106	313.08	404.579	327.196			224.743	341.43		2.56055	79.4646
	60	849.86	682.93	843.13	673.94		-6.73	-8.99		-8.11631	-6.7163		65.8744	45.1087	110.983	10.5349	0.220389			25	226.755	225.037	219.981	225.436	226.244	220.968	221.274	226.331	228.758	223.293			333.513	340.252	349.385	339.531	316.57	319.981	306.83	304.172	395.891	322.861			224.408	332.898		2.22565	70.9327
																				26	226.127	223.282	220.355	226.461	225.777	220.407	221.699	226.333	228.356	223.837			327.335	332.201	343.006	334.295	310.782	311.174	297.837	297.395	391.269	315.151			224.263	326.045		2.08154	64.0787
																				27	224.86	223.289	220.521	227.454	224.636	221.168	221.47	227.959	227.35	223.035			320.494	325.823	337.222	328.181	305.885	306.115	293.97	290.569	380.351	311.408			224.174	320.002		1.9921	58.0361
	movie10	Sas4_coordinate		Cnn_coordinate									a2 + b2 = c2							28	224.06	223.171	221.05	226.898	224.775	221.472	221.577	229.122	226.702	222.693			316.983	320.057	328.678	324.172	295.9	302.16	291.093	287.378	368.282	308.983			224.152	314.369		1.9699	52.4029
	time(s)	x	y	x	y								(x-x)^2	(y-y)^2	distance^2	distance(pixels)	distance(um)			29	224.409	222.637	221.406	226.027	224.766	221.424	221.876	228.612	225.876	222.096			312.048	316.579	323.732	318.083	289.801	297.108	288.487	284.377	358.958	303.913			223.913	309.309		1.73103	47.3428
	60	772.02	669.98	772.23	662.86		0.21	-7.12		-1.17631	-4.8463		1.3837	23.4866	24.8703	4.98701	0.104328			30	224.025	224.232	220.931	225.227	224.753	221.5	221.109	228.553	226.229	220.984			305.945	309.762	317.754	311.297	287.297	291.53	286.296	280.958	353.074	299.925			223.754	304.384		1.57225	42.4181
																				31	223.472	224.374	220.848	224.046	224.417	220.525	220.886	228.02	226.52	220.046			302.229	302.16	313.257	304.005	284.471	288.54	283.175	279.03	348.462	296.475			223.315	300.18		1.13344	38.2146
																				32	223.303	223.481	220.03	224.233	224.171	219.09	220.714	226.269	226.014	220.717			301.803	299.488	309.312	298.976	283.05	282.93	279.606	275.745	341.575	294.99			222.802	296.747		0.620201	34.7816
	movie11	Sas4_coordinate		Cnn_coordinate									a2 + b2 = c2							33	222.774	222.986	220.236	226.391	223.351	218.42	221.64	226.22	225.262	221.349			300.073	297.274	305.84	294.614	277.791	281.014	276.479	274.359	330.682	293.786			222.863	293.191		0.680901	31.2255
	time(s)	x	y	x	y								(x-x)^2	(y-y)^2	distance^2	distance(pixels)	distance(um)			34	222.075	223.457	219.502	227.64	223.414	218.023	221.969	227.005	224.343	221.633			297.252	294.509	303.579	291.102	275.918	278.731	273.064	271.916	323.908	292.386			222.906	290.237		0.724061	28.2707
	60	748.17	655.11	749.67	658.15		1.5	3.04		0.113694	5.3137		0.0129263	28.2354	28.2483	5.31492	0.111188			35	222.307	221.726	219.945	229.018	222.318	218.418	223.272	225.405	224.05	223.299			293.445	289.574	298.575	287.622	274.145	276.117	267.915	270.009	318.827	289.811			222.976	286.604		0.793821	24.6381
																				36	222.535	221.935	219.142	228.68	222.596	219.378	223.79	224.578	223.648	223.868			289.31	285.013	295.229	283.853	272.332	271.156	265.212	269.582	315.279	286.693			223.015	283.366		0.832881	21.4001
																				37	223.378	221.502	218.873	227.735	222.97	220.326	223.217	223.715	223.052	223.395			286.351	283.935	291.581	282.24	268.519	268.013	263.665	268.883	310.398	283.581			222.816	280.717		0.634341	18.7509
	movie12	Sas4_coordinate		Cnn_coordinate									a2 + b2 = c2							38	222.118	221.592	218.262	225.508	222.408	221.26	223.059	222.338	223.35	223.359			284.539	281.609	288.693	281.429	266.129	266.591	263.468	268.082	306.214	281.857			222.325	278.861		0.143521	16.8955
	time(s)	x	y	x	y								(x-x)^2	(y-y)^2	distance^2	distance(pixels)	distance(um)			39	222.637	221.972	218.115	225.581	222.559	221.171	222.843	221.595	222.794	222.4			282.713	280.557	288.083	278.37	265.04	262.972	261.648	267.232	302.205	280.537			222.167	276.936		-0.0152393	14.9698
	60	849.76	727.05	867.49	727.27		17.73	0.22		16.3437	2.4937		267.116	6.21855	273.335	16.5328	0.345867			40	223.059	220.713	218.594	226.644	224.023	220.688	221.857	222.77	223.544	219.762			281.3	277.281	285.072	276.376	263.965	261.48	261.202	266.012	300.041	279.369			222.165	275.21		-0.0166393	13.2439
																				41	223.085	219.471	219.007	226.177	225.058	220.481	221.768	224.909	223.705	219.825			280.272	276.349	283.828	274.012	262.562	260.29	259.061	263.659	298.06	278.77			222.349	273.686		0.166711	11.7205
																				42	221.737	218.847	218.828	226.24	225.613	219.377	221.878	225.928	224.198	219.798			278.784	274.592	282.229	272.971	261.326	258.658	258.422	261.697	295.106	277.981			222.244	272.177		0.0624007	10.2108
	movie13	Sas4_coordinate		Cnn_coordinate									a2 + b2 = c2							43	221.675	218.092	218.271	226.277	226.132	219.522	220.433	226.461	224.648	220.513			278.572	273.384	280.033	272.086	260.788	258.693	256.985	259.869	291.869	277.52			222.202	270.98		0.0204707	9.01409
	time(s)	x	y	x	y								(x-x)^2	(y-y)^2	distance^2	distance(pixels)	distance(um)			44	221.472	217.693	218.529	226.124	225.399	219.662	219.896	225.88	224.932	220.91			277.511	272.516	280.496	270.734	259.496	258.974	257.004	258.132	290.253	276.287			222.05	270.14		-0.132269	8.17454
	60	784.15	669.89	790.08	668.75		5.93	-1.14		4.54369	1.1337		20.6452	1.28528	21.9304	4.68299	0.0979682			45	221.239	218.331	217.381	224.185	224.18	220.817	220.904	225.165	224.495	222.381			275.671	270.403	276.652	268.933	258.017	257.223	256.388	257.059	288.029	275.812			221.908	268.419		-0.274209	6.45291
																				46	221.441	218.809	217.173	225.119	223.894	220.309	221.837	224.97	224.257	222.139			272.728	268.254	275.418	267.014	257.19	255.444	257.203	256.246	286.787	273.198			221.995	266.948		-0.187149	4.98232
																				47	220.708	219.824	216.751	225.167	222.013	220.339	222.272	224.048	224.182	221.758			270.916	266.598	273.188	265.672	257.332	254.446	256.285	255.88	283.877	273.567			221.706	265.776		-0.475659	3.81021
																				48	220.909	219.525	216.718	225.27	221.056	219.252	221.484	224.175	224.465	220.68			269.591	266.462	270.805	264.934	256.912	253.449	255.43	256.366	283.6	272.482			221.353	265.003		-0.828549	3.03717
																pixels	um			49	220.835	219.946	216.715	224.984	221.169	219.007	221.363	223.977	223.785	220.23			268.763	265.436	271.01	264.459	256.358	253.129	255.359	255.785	282.349	272.448			221.201	264.51		-0.980769	2.54373
																Average distance	Average distance			50	220.668	219.324	217.901	225.291	220.923	219.332	219.758	223.252	223.545	220.465			268.089	265.239	269.284	262.839	255.714	252.287	254.259	256.241	280.793	272.067			221.046	263.681		-1.13607	1.71528
																10.0668	0.210597			51	220.464	219.188	218.901	225.548	220.162	219.417	219.59	223.321	223.546	219.692			268.749	265.103	270.432	262.05	256.074	252.3	254.415	255.687	280.006	271.799			220.983	263.662		-1.19909	1.69573
																				52	221.254	219.45	219.707	224.939	220.898	219.958	219.154	223.264	223.177	220.409			269.633	265.13	269.322	260.862	254.976	251.807	253.324	255.063	279.223	270.627			221.221	262.997		-0.961059	1.03091
																				53	222.051	219.107	220.027	224.817	220.363	219.912	218.956	222.868	222.904	220.594			270.196	263.481	268.074	261.069	253.944	250.006	253.052	254.306	278.123	270.308			221.16	262.256		-1.02222	0.290065
																				54	221.952	219.023	220.024	224.577	220.112	219.694	218.482	224.053	223.25	220.69			268.827	263.475	266.825	259.6	253.211	249.027	252.201	254.259	278.099	269.756			221.186	261.528		-0.996359	-0.437895
																				55	222.115	219.023	219.252	224.929	220.585	220.036	218.109	225.364	222.682	219.3			267.88	262.342	266.108	259.174	253.171	248.913	250.046	253.114	277.827	269.176			221.14	260.775		-1.04241	-1.19081
																				56	222.073	219.812	219.123	225.023	220.843	219.804	218.301	226.23	223.474	219.752			266.029	261.557	265.531	258.527	252.994	248.017	247.478	252.269	276.632	270.176			221.443	259.921		-0.738499	-2.04484
																				57	221.937	219.95	219.098	224.533	220.957	218.592	218.799	226.256	224.243	219.21			265.164	260.847	263.841	258.73	253.096	248.028	247.394	252.375	276.404	269.592			221.357	259.547		-0.824489	-2.41871
																				58	221.821	220.562	218.453	224.937	221.738	218.813	220.172	226.389	224.414	219.505			264.847	261.139	263.561	258.793	253.247	249.17	247.644	252.003	274.965	269.488			221.68	259.486		-0.501479	-2.48025
																				59	221.488	221.471	218.631	225.097	222.296	217.456	221.638	225.862	224.295	219.781			264.877	259.862	262.424	259.255	252.965	248.096	246.995	251.63	275.118	269.2			221.801	259.042		-0.380449	-2.92358
																				60	221.501	222.405	218.39	225.245	221.703	217.11	222.808	225.118	224.731	219.961			265.39	259.439	262.029	258.07	252.517	247.312	246.537	252.111	276.143	268.888			221.897	258.844		-0.284659	-3.12215
																				61	221.858	222.255	218.01	225.714	221.335	217.682	222.926	225.026	224.705	219.639			265.216	258.69	261.835	257.921	251.505	246.379	246.122	252.544	276.803	268.292			221.915	258.531		-0.266919	-3.43518
																				62	221.871	221.623	217.793	225.513	222.316	218.53	222.528	225.743	224.323	219.619			264.922	258.143	261.447	257.663	250.975	246.428	245.387	252.774	277.038	268.248			221.986	258.303		-0.196089	-3.66324
																				63	221.74	220.977	217.581	225.861	222.26	218.925	221.739	225.743	224.524	220.018			265.337	258.241	261.268	257.644	251.409	246.475	245.502	253.058	276.712	268.338			221.937	258.399		-0.245209	-3.5673
																				64	222.399	220.884	217.77	225.029	222.675	219.98	220.74	226.521	224.677	220.681			264.638	258.042	260.557	258.041	251.376	246.493	245.21	252.968	275.014	267.315			222.136	257.965		-0.0462693	-4.00034
																				65	222.191	220.38	218.438	224.299	223.071	220.254	219.76	226.27	223.798	220.713			264.159	257.433	260.651	259.295	251.143	247.5	245.27	251.258	273.958	266.555			221.917	257.722		-0.264599	-4.24349
																				66	222.42	220.301	218.928	224.034	222.957	219.307	219.095	226.145	223.31	220.668			263.968	257.302	260.202	259.469	251.329	247.225	244.957	250.766	272.909	266.862			221.716	257.499		-0.465639	-4.46682
																				67	222.817	220.249	218.988	224.115	221.917	219.129	219.158	225.829	222.962	220.637			263.965	256.841	260.408	259.598	250.459	247.064	244.868	250.348	272.232	265.788			221.58	257.157		-0.601749	-4.80869
																				68	223.361	220.491	219.173	224.074	221.27	218.257	220.416	225.658	222.596	220.282			263.129	257.22	260.46	259.714	249.721	246.837	244.861	249.708	272.269	265.563			221.558	256.948		-0.624269	-5.01755
																				69	224.027	220.768	219.389	224.744	221.846	218.501	220.751	225.018	221.91	220.051			262.853	256.789	260.341	259.141	250.661	246.354	244.939	249.54	272.482	266.2			221.701	256.93		-0.481409	-5.03581
																				70	223.789	221.233	218.834	225.436	222.638	218.273	221.357	225.777	221.679	219.717			263.069	255.467	260.387	258.332	251.166	246.005	244.693	250.276	272.574	267.29			221.873	256.926		-0.308559	-5.03998
																				71	223.175	221.452	219.386	225.83	222.495	219.176	221.417	225.91	221.337	219.627			262.581	254.495	260.27	257.971	251.423	245.623	244.721	250.454	273.183	267.328			221.98	256.805		-0.201449	-5.16084
																				72	223.103	221.767	218.972	226.501	223.143	219.92	221.375	226.158	221.62	219.457			262.778	254.288	259.598	257.341	252.066	245.248	244.472	250.396	273.054	267.37			222.202	256.661		0.0196107	-5.3048
																				73	223.541	222.388	218.357	227.041	223.565	220.363	221.285	225.402	222.197	220.177			264.002	254.212	260.204	258.123	251.976	246.439	244.981	250.246	272.926	267.853			222.432	257.096		0.249691	-4.86967
																				74	223.075	221.676	218.113	226.955	222.863	221.129	221.002	225.453	222.274	220.668			264.408	253.891	259.7	258.015	251.976	247.046	245.933	249.829	273.431	267.312			222.321	257.154		0.138921	-4.81181
																				75	223.265	220.985	217.345	227.469	221.943	221.834	220.657	224.553	222.626	220.759			264.44	253.621	259.685	257.88	252.866	247.857	245.924	249.632	271.883	266.464			222.144	257.025		-0.0382493	-4.94054
																				76	223.017	220.944	217.255	227.25	221.929	221.184	220.274	224.034	221.615	220.96			264.762	252.954	259.483	257.564	252.572	248.189	245.487	250.041	271.896	265.669			221.846	256.862		-0.335859	-5.10417
																				77	222.128	220.484	217.392	227.422	221.555	221.39	220.381	224.589	221.21	220.653			264.903	252.863	260.123	257.608	251.678	248.391	245.377	250.493	272.02	264.958			221.72	256.842		-0.461479	-5.12428
																				78	221.149	219.793	217.744	226.725	221.285	220.73	220.281	224.574	221.37	220.532			264.456	253.72	259.865	257.441	250.869	247.657	244.858	250.516	271.341	264.723			221.418	256.545		-0.763629	-5.42097
																				79	220.855	219.988	217.877	225.394	221.5	219.654	220.53	224.506	221.684	220.099			263.844	253.389	259.851	257.91	249.725	246.328	244.038	250.667	270.938	264.571			221.209	256.126		-0.973299	-5.83976
																				80	220.576	220.679	217.595	224.732	221.623	219.612	220.723	224.395	222.191	219.84			263.185	253.877	259.016	258.018	249.012	245.488	243.834	250.915	271.384	265.545			221.197	256.027		-0.985329	-5.93838
																				81	220.742	220.976	217.883	224.531	221.904	219.027	220.714	224.508	223	219.915			263.056	254.528	259.519	258.427	248.752	244.555	242.969	251.138	270.967	266.648			221.32	256.056		-0.861719	-5.9098
																				82	220.589	221.295	218.107	224.189	221.869	219.37	220.761	223.865	223.048	219.939			262.6	255.021	259.012	258.229	248.493	244.569	242.497	251.11	270.979	266.758			221.303	255.927		-0.878689	-6.039
																				83	221.698	222.657	218.158	224.79	222.343	219.163	220.753	223.742	223.186	220.536			262.087	254.719	258.512	258.168	248.4	244.037	242.81	250.933	271.298	266.392			221.703	255.736		-0.479319	-6.23028
																				84	222.134	222.539	218.621	226.091	222.872	219.736	220.927	224.15	223.59	220.622			261.97	254.778	257.773	258.216	247.865	244.748	242.345	250.16	271.731	266.061			222.128	255.565		-0.0537193	-6.401
																				85	222.396	222.435	218.922	226.849	222.574	219.718	221.446	224.47	223.391	220.524			261.964	254.762	257.374	258.905	248.186	245.23	243.137	250.174	271.336	265.716			222.272	255.678		0.0905307	-6.28746
																				86	222.385	222.283	218.739	226.25	222.37	219.618	221.419	225.039	223.377	220.856			262.355	254.825	257.266	259.049	248.093	246.246	243.651	250.113	270.836	265.4			222.234	255.784		0.0516007	-6.18229
																				87	223.147	221.347	217.941	226.821	223.24	219.362	221.5	225.228	222.96	220.724			263.084	255.248	256.66	258.824	247.827	246.578	244.177	250.546	270.712	265.364			222.227	255.902		0.0449407	-6.06401
																				88	223.352	220.539	218.192	226.661	223.495	219.22	221.697	225.258	222.686	220.707			263.875	254.85	256.64	258.634	247.497	247.098	243.73	251.334	271.34	265.246			222.181	256.024		-0.0013193	-5.94137
																				89	223.765	220.537	217.334	225.995	223.48	219.105	221.759	224.867	222.63	221.026			263.575	254.177	257.397	258.032	246.95	246.82	243.677	251.304	271.424	263.989			222.05	255.735		-0.132129	-6.23126
																				90	223.87	220.168	217.815	225.623	224.213	219.019	221.226	224.421	222.396	221.294			262.954	253.466	257.734	258.752	247.237	246.393	243.034	251.531	272.18	263.91			222.004	255.719		-0.177539	-6.24673
																				91	223.728	220.318	218.101	225.574	224.702	219.666	221.521	223.664	221.74	221.291			262.341	252.105	257.146	258.195	247.762	245.313	242.442	250.814	272.783	263.412			222.031	255.231		-0.151359	-6.73436
																				92	223.23	221.019	219.074	225.49	224.492	219.972	220.858	224.126	221.497	221.581			261.925	252.676	257.05	258.63	248.383	244.411	242.514	251.016	273.424	263.838			222.134	255.387		-0.0477493	-6.57923
																				93	222.495	221.93	219.916	225.626	224.731	219.808	220.776	224.588	221.719	221.425			261.229	254.023	256.904	258.01	249.747	244.019	242.705	250.304	273.574	264.354			222.301	255.487		0.119461	-6.47905
																				94	222.104	221.481	220.138	225.603	224.106	220.033	221.343	225.07	221.845	221.23			262.511	254.581	256.955	257.286	250.863	245.516	243.052	249.377	273.868	264.75			222.295	255.876		0.113471	-6.08993
																				95	221.929	221.677	219.387	225.935	224.603	219.839	221.145	224.913	222.943	220.778			262.377	256.167	257.301	256.363	250.235	245.404	243.519	248.651	273.072	264.369			222.315	255.746		0.133001	-6.22007
																				96	221.786	221.326	218.294	225.301	224.166	219.471	220.723	225.878	223.36	220.431			263.027	256.947	258.01	255.993	249.925	245.037	244.47	247.962	272.275	263.851			222.074	255.75		-0.108299	-6.21598
																				97	221.959	220.776	218.176	225.511	224.298	219.985	221.089	226.092	222.927	220.363			262.683	256.708	258.753	256.215	249.228	244.892	244.826	248.489	271.965	263.938			222.118	255.77		-0.0643893	-6.19615
																				98	221.948	220.568	218.182	225.446	224.791	220.288	220.888	226.049	222.963	219.484			262.288	257.49	259.002	256.739	248.269	244.455	245.385	249.091	271.529	264.767			222.061	255.901		-0.121129	-6.06433
																				99	222.166	220.831	218.809	225.431	224.051	221.163	220.723	226.089	222.808	219.667			261.448	257.789	259.499	257.036	247.752	243.755	245.652	250.188	271.63	264.46			222.174	255.921		-0.0080693	-6.04495
																				100	222.008	220.994	218.867	225.331	223.133	220.479	220.276	226.49	222.912	219.632			260.923	259.498	258.926	257.208	247.273	243.029	246.177	250.696	271.97	264.67			222.012	256.037		-0.169769	-5.92871
																				101	221.61	220.891	218.82	225.328	222.995	220.885	221.064	226.461	223.072	219.446			260.975	259.192	258.293	257.27	247.247	243.205	245.725	251.377	272.261	265.8			222.057	256.135		-0.124629	-5.83108
																				102	221.254	221.203	218.457	225.719	222.414	220.889	221.292	226.535	223.384	219.873			261.664	259.24	258.438	257.164	247.429	243.322	245.483	251.459	272.493	265.157			222.102	256.185		-0.0799193	-5.78105
																				103	221.584	221.604	218.522	225.918	221.962	220.501	221.548	226.574	223.109	219.864			262.454	259.482	257.903	257.543	247.54	243.292	244.992	251.498	272.639	265.426			222.119	256.277		-0.0633693	-5.68866
																				104	221.602	221.629	218.122	225.801	222.575	219.61	221.824	226.894	222.949	219.433			263.213	259.698	257.24	257.882	248.707	244.242	244.872	251.116	272.809	265.755			222.044	256.553		-0.137999	-5.41231
																				105	222.141	222.077	218.54	225.564	223.416	219.597	222.054	226.191	222.195	219.306			263.77	259.691	256.985	257.197	248.749	244.771	244.094	250.205	272.88	266.667			222.108	256.501		-0.0737493	-5.46494
																				106	222.261	221.476	219.157	225.822	222.447	219.29	221.786	226.236	222.247	218.834			263.86	260.851	257.653	256.489	249.095	245.343	244.81	250.499	272.828	265.986			221.956	256.741		-0.226409	-5.22443
																				107	222.21	221.756	219.496	225.886	223.031	218.99	221.255	225.613	222.158	218.606			263.532	260.498	257.837	256.096	248.96	245.595	245.298	250.394	272.354	265.69			221.9	256.625		-0.281849	-5.34046
																				108	221.287	221.542	218.551	225.22	222.612	218.545	220.516	225.673	222.421	218.147			262.887	260.816	257.589	255.368	248.696	245.56	245.166	250.985	271.972	265.363			221.451	256.44		-0.730529	-5.52565
																				109	221.68	221.202	217.98	226.169	222.866	218.707	220.156	225.466	222.769	218.196			262.351	260.75	258.054	255.445	247.909	245.149	245.351	251.578	272.428	264.664			221.519	256.368		-0.662839	-5.59809
																				110	221.311	221.471	217.596	226.82	222.293	218.72	219.659	226.01	222.75	218.866			262.786	259.609	258.609	255.267	247.608	244.149	245.133	252.144	272.521	264.674			221.549	256.25		-0.632499	-5.71578
																				111	221.776	221.187	217.144	226.819	222.069	218.474	219.292	226.106	223.041	218.837			262.811	258.601	258.81	255.592	247.582	244.327	244.835	251.729	272.922	264.306			221.474	256.151		-0.707449	-5.81434
																				112	221.956	221.039	217.51	226.968	221.428	218.524	220.107	226.149	223.296	218.906			263.178	258.888	258.577	256.073	247.817	243.296	244.675	252.311	272.608	264.973			221.588	256.24		-0.593689	-5.72616
																				113	222.322	220.922	218.109	227.468	221.337	219.117	220.337	225.859	222.861	219.649			263.406	258.198	257.643	256.264	247.861	242.671	244.618	252.318	272.581	265.263			221.798	256.082		-0.383919	-5.88349
																				114	222.46	221.008	218.493	227.072	221.174	219.199	220.396	226.441	222.916	219.82			263.592	259.567	258.035	256.346	248.278	242.378	244.769	251.95	271.472	266.039			221.898	256.242		-0.283949	-5.72338
																				115	222.448	221.097	218.89	227.021	221.527	219.216	220.648	226	223.285	219.97			264.442	259.642	257.864	256.604	248.387	242.468	243.877	252.715	270.962	266.436			222.01	256.34		-0.171789	-5.62607
																				116	222.818	221.081	218.946	227.193	222.197	219.257	220.707	225.93	223.785	220.781			265.531	260.211	258.014	255.626	249.048	243.211	243.436	253.108	270.786	266.612			222.269	256.558		0.0874807	-5.40764
																				117	222.619	221.064	218.637	226.723	223.064	219.765	220.699	225.404	224.092	220.785			265.597	259.835	257.765	254.771	249.587	243.297	243.167	252.286	270.356	265.977			222.285	256.264		0.103241	-5.70203
																				118	222.416	221.423	218.748	226.263	223.834	219.342	221.336	225.153	224.999	220.052			265.489	259.526	258.067	254.964	249.797	243.333	243.306	252.471	270.221	265.375			222.357	256.255		0.174671	-5.71093
																				119	222.165	221.275	218.336	225.932	224.546	219.788	221.161	224.352	224.879	219.782			265.16	259.5	257.773	255.483	250.046	243.67	243.045	251.984	270.538	264.716			222.222	256.192		0.0396107	-5.77413
																				120	221.786	220.775	218.507	225.801	224.761	220.206	221.294	224.744	223.988	219.761			264.054	258.504	258.557	255.712	249.197	243.128	243.539	251.193	270.594	264.623			222.162	255.91		-0.0197693	-6.05579
																				121	221.649	220.187	218.892	225.762	224.652	219.899	221.603	224.785	223.52	220.264			263.884	259.599	258.395	257.137	249.025	242.441	244.029	250.599	270.963	265.284			222.122	256.136		-0.0604293	-5.83024
																				122	221.905	220.006	219.169	226.157	224.227	219.74	221.727	225.323	222.711	220.131			263.546	259.01	258.652	256.954	248.786	242.81	243.548	251.105	271.557	265.866			222.11	256.183		-0.0721993	-5.78243
																				123	222.484	219.958	219.108	226.779	223.633	219.365	222.024	225.731	222.58	220.289			263.299	259.083	258.879	256.296	248.519	243.074	243.261	251.381	271.037	266.261			222.195	256.109		0.0132107	-5.85688
																				124	222.821	220.344	219.294	226.633	223.095	219.112	221.81	226.198	222.146	220.071			263.738	259.618	259.006	256.063	248.269	243.399	243.176	251.349	271.144	266.91			222.152	256.267		-0.0294593	-5.69851
																				125	223.135	220.824	218.649	225.947	223.073	219.029	221.241	225.967	223.069	219.684			264.158	258.974	257.849	255.928	247.945	242.742	242.933	251.461	271.232	266.654			222.062	255.988		-0.120119	-5.97821
																				126	223.663	221.66	217.772	225.167	223.311	219.071	220.084	226.638	222.964	219.929			263.294	259.92	257.641	256.478	247.763	242.428	243.63	251.495	271.166	266.326			222.026	256.014		-0.155949	-5.9518
																				127	223.289	221.847	217.621	225.448	222.722	219.189	219.806	226.33	223.419	220.274			263.963	260.649	257.655	256.772	247.666	242.323	243.84	251.168	271.265	266.675			221.995	256.198		-0.187409	-5.7682
																				128	223.133	221.809	217.554	225.532	222.921	219.307	219.401	225.892	223.215	220.835			263.628	261.145	257.175	256.877	247.498	242.067	244.626	250.432	272.73	266.871			221.96	256.305		-0.221949	-5.66088
																				129	222.971	221.46	217.339	225.625	223.526	219	219.195	225.641	223.164	220.945			263.077	261.773	257.617	256.595	247.632	242.134	244.675	249.366	273.517	267.017			221.887	256.34		-0.295359	-5.62568
																				130	222.543	221.117	217.875	226.135	223.749	218.971	219.875	225.155	222.968	220.934			262.589	262.633	258.193	256.844	247.676	242.502	245.067	249.815	274.265	267.114			221.932	256.67		-0.249709	-5.29602
																				131	222.456	221.119	218.577	226.127	223.669	218.428	220.64	224.411	222.857	220.075			262.471	264.368	258.586	256.605	248.175	243.047	244.798	249.289	274.073	266.812			221.836	256.823		-0.345949	-5.14323
																				132	222.439	220.453	218.691	226.174	223.969	218.466	220.608	224.32	222.873	219.619			262.13	265.017	258.379	257.135	248.609	242.782	244.92	249.475	273.538	266.696			221.761	256.868		-0.420829	-5.09774
																				133	223.048	220.974	219.037	225.334	223.466	218.556	220.776	224.589	222.781	219.511			262.507	266.988	258.607	257.566	249.334	243.574	244.83	249.74	272.43	267.295			221.807	257.287		-0.374899	-4.67871
																				134	222.917	220.842	218.691	225.585	223.671	219.301	221.411	224.888	223.105	219.791			263.224	266.987	258.211	257.82	249.406	244.28	244.333	250.178	271.694	267.412			222.02	257.354		-0.161759	-4.61137
																				135	223.2	221.38	218.707	225.219	223.767	219.516	221.367	225.32	222.96	219.978			262.577	268.086	258.204	257.146	249.141	244.528	244.505	250.473	271.722	267.795			222.141	257.418		-0.0406193	-4.54811
																				136	223.247	221.957	218.534	225.391	223.935	219.794	221.919	225.334	222.979	219.974			262.312	267.389	258.498	257.418	249.076	245.06	244.08	250.502	271.904	267.63			222.306	257.387		0.124451	-4.57879
																				137	223.428	222.358	217.955	224.903	223.845	219.955	222.184	225.111	222.682	219.573			262.681	268.379	258.57	257.089	249.805	244.786	243.45	250.493	271.594	268.344			222.199	257.519		0.0174707	-4.44665
																				138	223.494	222.313	218.154	225.385	224.156	219.986	221.335	224.637	222.014	219.754			262.438	268.675	258.8	256.978	248.912	244.342	243.249	250.184	272.1	268.588			222.123	257.427		-0.0592293	-4.53923
																				139	224.039	222.297	218.217	225.747	223.456	219.661	221.379	224.32	222.134	219.585			263.107	266.732	258.919	257.389	249.249	244.259	242.84	250.473	271.475	269.347			222.084	257.379		-0.0983893	-4.58689
																				140	223.931	221.297	218.249	226.336	222.863	219.784	221.264	224.072	222.424	219.416			262.91	267.738	258.245	257.475	248.436	244.118	242.718	250.288	271.477	269.673			221.964	257.308		-0.218369	-4.65802
																				141	224.143	221.173	218.588	226.428	222.557	219.168	220.917	224.7	222.469	219.977			263.086	268.022	258.479	257.535	247.81	244.277	242.695	250.949	271.591	271.07			222.012	257.551		-0.170019	-4.41436
																				142	223.865	221.608	218.417	225.754	222.306	219.369	221.142	224.813	222.683	220.222			263.073	267.425	258.686	257.13	246.52	244.797	243.076	251.3	271.845	271.051			222.018	257.49		-0.163999	-4.47551
																				143	223.398	221.357	218.469	225.726	221.982	219.218	221.514	224.932	223.009	220.132			263.561	267.712	258.264	256.552	246.537	244.811	243.112	251.405	271.629	272.093			221.974	257.568		-0.208069	-4.39811
																				144	223.364	221.623	217.922	225.496	221.791	219.419	221.215	225.287	222.785	219.907			263.691	267.225	257.898	255.97	246.418	245.149	244.232	250.979	270.649	273.588			221.881	257.58		-0.301249	-4.38594
																				145	222.982	220.997	217.8	224.866	221.957	219.698	221.55	225.694	222.818	220.137			264.278	268.812	257.317	255.568	246.848	245.049	244.383	250.756	270.413	275.154			221.85	257.858		-0.332059	-4.10806
																				146	223.154	220.446	217.667	224.875	222.284	220.147	221.925	225.421	223.017	219.538			264.596	269.768	256.861	255.751	246.86	244.714	244.761	250.718	270.045	278.041			221.847	258.212		-0.334669	-3.75429
																				147	223.636	220.191	217.842	224.63	222.5	220.09	221.451	225.65	223.339	219.433			264.603	271.287	255.469	256.32	246.911	244.479	245.035	250.975	269.681	279.267			221.876	258.403		-0.305729	-3.56299
																				148	224.114	220.172	218.349	224.68	222.654	220.027	220.975	225.818	223.38	219.428			264.475	271.168	255.568	256.843	247.697	245.299	245.217	251.911	270.428	279.818			221.96	258.842		-0.222359	-3.12334
																				149	223.711	220.479	218.545	224.865	223.447	219.361	221.248	225.742	223.251	219.705			264.34	270.967	255.389	257.305	247.904	245.187	245.052	252.785	271.031	281.845			222.036	259.181		-0.146419	-2.78527
																				150	223.495	220.664	218.637	225.007	223.267	218.9	221.178	226.118	222.412	220.9			264.129	272.994	256.394	257.035	248.644	245.98	245.036	252.543	271.275	284.243			222.058	259.827		-0.124109	-2.1386
																				151	223.206	220.462	218.532	225.265	223.589	219.201	221.332	225.846	222.664	220.64			263.8	272.028	255.904	257.29	248.713	246.389	244.899	253.125	271.714	283.421			222.074	259.728		-0.108259	-2.23748
																				152	223.611	219.865	218.126	225.577	223.338	219.556	221.329	226.431	223.077	220.635			263.961	271.871	256.394	257.294	248.173	247.055	244.929	251.748	271.843	285.85			222.155	259.912		-0.0274393	-2.05407
																				153	223.089	219.672	217.974	225.399	223.209	220.017	221.841	225.728	223.334	220.486			264.708	271.512	256.82	257.085	247.587	247.044	244.726	251.105	271.883	285.092			222.075	259.756		-0.107029	-2.20964
																				154	223.395	219.502	217.823	225.159	223.014	220.293	221.915	225.586	223.428	220.42			264.897	272.17	257.044	256.118	246.66	247.27	244.243	250.569	271.808	288.825			222.053	259.96		-0.128499	-2.00547
																				155	223.284	219.841	217.409	225.104	223.089	220.369	221.287	225.222	223.159	220.229			265.924	272.002	257.257	256.166	246.703	247.5	243.847	250.216	271.804	289.44			221.899	260.086		-0.282659	-1.87999
																				156	223.591	219.534	218.081	225.273	222.717	220.474	221.256	224.839	222.871	220.855			265.703	271.533	257.045	255.809	246.975	246.711	243.367	249.712	271.277	291.226			221.949	259.936		-0.232819	-2.02995
																				157	222.941	219.62	217.673	225.371	223.124	219.917	221.345	224.956	222.979	221.438			264.844	272.219	256.301	255.566	247.137	246.547	243.042	249.705	272.198	292.801			221.936	260.036		-0.245599	-1.92983
																				158	223.262	219.697	217.81	225.549	223.028	219.674	221.458	225.266	222.757	221.676			264.508	272.339	256.233	255.445	247.149	245.797	242.823	250.007	271.938	293.197			222.018	259.943		-0.164249	-2.02235
																				159	222.717	219.826	218.088	226.282	223.362	219.641	221.531	225.537	222.67	221.665			263.746	270.897	256.519	255.36	247.642	245.445	242.584	250.416	271.767	294.212			222.132	259.859		-0.0499793	-2.10695
																				160	222.587	219.394	218.5	226.64	223.935	219.626	221.551	225.837	222.712	221.027			264.094	268.592	257.026	255.062	247.903	245.7	243.105	250.703	272.085	294.237			222.181	259.851		-0.0010693	-2.11502
																				161	221.853	219.716	218.608	226.862	224.347	219.779	221.443	225.814	222.016	220.37			264.322	265.687	257.437	255.248	248.38	245.428	243.344	251.101	271.855	294.183			222.081	259.698		-0.101119	-2.26744
																				162	221.787	219.407	218.459	226.605	224.581	220.179	221.314	226.111	221.778	220.15			264.858	265.967	258.339	255.72	249.06	245.673	243.807	251.438	271.654	296.016			222.037	260.253		-0.144819	-1.71261
																				163	221.478	219.217	218.381	226.57	224.623	219.989	220.741	225.69	222.062	219.796			265.545	264.306	258.255	255.826	249.07	245.309	243.452	251.69	272.312	294.336			221.855	260.01		-0.327369	-1.95567
																				164	221.872	219.028	218.295	226.116	224.18	219.697	221.024	225.521	222.792	219.615			265.656	261.911	257.764	256.519	248.543	244.852	243.826	251.671	273.413	292.122			221.814	259.628		-0.367969	-2.3382
																				165	222.114	219.22	218.342	225.708	223.603	219.427	220.801	225.377	223.126	219.669			265.907	261.132	257.59	256.368	248.202	245.12	243.532	251.636	272.794	292.414			221.739	259.47		-0.443189	-2.49622
																				166	222.058	219.42	218.564	225.423	223.748	219.25	220.773	224.908	223.104	219.5			266.146	259.665	257.302	255.618	248.34	245.031	243.324	252.161	273.298	289.73			221.675	259.062		-0.507319	-2.90428
																				167	222.411	220.232	218.592	225.265	223.326	219.131	220.858	225.553	222.606	219.707			266.484	259.797	257.515	255.025	249.028	245.017	243.51	251.933	273.27	292.421			221.768	259.4		-0.413749	-2.56586
																				168	222.981	220.726	218.928	225.49	223.532	219.239	220.766	226.173	222.431	219.846			266.285	258.001	257.719	254.862	248.947	244.736	243.699	251.654	273.637	289.248			222.011	258.879		-0.170709	-3.08695
																				169	223.21	220.756	218.378	225.299	223.266	219.683	220.786	226.082	221.883	220.467			265.89	257.639	258.222	255.575	249.648	244.748	243.743	251.805	274.348	286.554			221.981	258.817		-0.201099	-3.14876
																				170	223.667	220.585	218.147	225.714	223.234	219.481	221.248	225.796	221.732	220.644			265.645	257.821	258.451	255.827	249.383	245.13	243.969	252.205	274.604	286.921			222.025	258.995		-0.157259	-2.97031
																				171	223.922	220.484	217.875	226.266	223.091	219.584	221.657	225.799	222.167	220.825			265.834	257.342	258.053	255.973	249.339	245.339	243.74	252.374	274.821	285.491			222.167	258.831		-0.0147693	-3.13516
																				172	224.03	220.294	218.152	225.867	222.944	219.228	221.81	225.66	222.397	220.379			265.543	257.279	257.582	256.199	249.212	245.887	243.974	252.659	274.738	284.029			222.076	258.71		-0.105929	-3.25564
																				173	223.676	220.609	218.302	225.93	222.644	219.23	222.148	225.31	222.547	220.489			265.649	256.407	257.666	255.57	248.996	246.089	244.021	253.13	274.122	282.671			222.088	258.432		-0.0934793	-3.53377
																				174	223.668	220.762	219.009	226.015	222.466	219.09	221.817	226.028	222.994	220.22			265.595	255.486	257.342	255.177	249.055	245.972	243.814	253.531	274.144	281.405			222.207	258.152		0.0251107	-3.81359
																				175	223.285	220.981	219.426	225.635	221.844	218.751	221.525	226.317	222.919	220.152			265.46	255.506	257.799	255.822	249.025	245.754	243.886	253.872	274.329	281.589			222.084	258.304		-0.0984093	-3.6616
																				176	223.4	221.171	218.957	225.78	221.932	218.686	221.879	226.489	223.113	220.166			265.427	254.66	257.523	256.373	248.843	245.446	244.029	254.149	275.032	280.354			222.157	258.184		-0.0246293	-3.78223
																				177	223.5	220.715	219.188	225.857	221.323	219.146	221.92	226.724	222.866	220.184			265.587	254.165	257.481	256.372	248.935	245.769	243.641	254.322	275.632	280.995			222.142	258.29		-0.0396593	-3.67597
																				178	223.175	220.334	218.836	226.109	221.338	219.429	221.636	226.508	222.796	220.134			265.603	254.06	256.799	256.374	248.816	246.173	243.068	254.731	276.161	281.63			222.029	258.342		-0.152599	-3.62423
																				179	223.499	220.29	218.849	225.805	221.791	219.667	222.026	226.821	222.601	220.139			265.867	253.867	256.335	256.096	248.27	246.891	243.255	255.29	276.148	282.157			222.149	258.418		-0.0331093	-3.54819
																				180	223.224	220.485	218.369	225.597	222.452	219.74	221.854	226.614	222.561	220.437			267.006	254.082	256.567	255.549	248.143	246.917	243.189	256.186	276.136	282.348			222.133	258.612		-0.0487393	-3.35351
																				181	223.116	220.647	218.621	225.37	222.68	219.706	221.327	226.726	222.591	220.428			267.789	253.733	256.787	256.128	248.051	248.056	243.705	257.295	276.215	281.884			222.121	258.964		-0.0608393	-3.00159
																				182	222.363	220.708	218.786	225.287	222.672	219.115	221.474	226.858	222.881	220.96			267.885	253.638	257.292	256.607	248.652	248.277	243.994	257.662	276.712	281.77			222.11	259.249		-0.0716193	-2.71691
																				183	222.359	220.923	218.558	225.386	222.461	218.765	221.282	226.704	222.206	220.974			269.114	253.47	257.977	256.921	249.412	248.708	244.825	258.57	276.379	281.864			221.962	259.724		-0.220209	-2.24195
																				184	222.428	220.912	218.515	225.136	221.966	219.097	221.107	226.559	221.801	221.17			269.885	253.702	258.265	256.854	250.292	249.059	244.872	258.746	275.658	282.678			221.869	260.001		-0.312999	-1.96458
																				185	223.065	220.941	218.744	224.762	222.059	219.472	221.048	226.256	222.068	221.079			269.83	252.946	258.127	257.131	250.923	248.824	245.05	259.339	275.887	284.229			221.949	260.228		-0.232569	-1.73733
																				186	223.279	220.603	218.668	224.992	222.414	219.778	221.082	226.176	222.204	220.637			271.399	252.735	257.99	257.539	250.821	248.763	244.495	260.348	275.583	284.921			221.983	260.459		-0.198609	-1.50644
																				187	223.474	220.766	218.614	224.923	222.77	220.057	220.712	226.31	222.506	220.408			270.655	252.997	258.049	257.356	251.247	248.538	244.123	261.113	276.419	286.316			222.054	260.681		-0.127779	-1.28462
																				188	223.538	220.837	219.029	224.604	223.053	219.937	221.005	226.31	222.849	220.224			272.404	253.225	257.939	257.479	250.533	247.925	243.869	261.492	277.968	287.338			222.139	261.017		-0.0434093	-0.948425
																				189	223.273	220.947	219.186	225.286	223.256	219.624	221.003	226.592	222.62	220.801			272.665	253.254	257.848	256.99	250.39	248.083	243.652	261.603	278.845	289.241			222.259	261.257		0.0769707	-0.708575
																				190	223.087	221.085	219.247	225.758	223.504	219.826	221.089	226.383	222.604	220.912			273.723	253.847	258.108	256.56	250.48	247.515	243.131	262.745	278.355	291.121			222.349	261.558		0.167361	-0.407415
																				191	223.327	221.464	219.462	225.779	223.249	219.899	221.23	226.424	222.547	221.11			274.249	254.881	257.631	256.637	250.878	247.475	243.17	263.737	278.621	291.637			222.449	261.892		0.267221	-0.0742551
																				192	223.356	220.706	219.382	225.854	223.173	220.164	221.312	226.478	222.244	220.922			274.189	254.69	257.691	256.544	251.659	247.843	243.291	265.687	278.47	294.277			222.359	262.434		0.177311	0.468265
																				193	223.759	220.377	219.16	226.104	223.077	220.312	220.909	227.213	221.897	220.775			275.532	255.008	257.411	256.563	251.962	247.778	243.877	266.071	279.878	296.392			222.358	263.047		0.176201	1.0815
																				194	223.684	220.188	219	226.051	223.52	220.476	221.063	227.406	221.989	220.73			274.941	255.639	257.55	256.805	253.051	247.898	243.963	266.3	280.313	298.19			222.411	263.465		0.228701	1.49926
																				195	223.367	219.876	218.498	226.573	223.763	220.107	220.643	227.319	222.12	220.708			276.14	256.084	257.216	256.632	253.101	247.893	244.622	265.915	280.821	301.297			222.297	263.972		0.115371	2.00629
																				196	223.135	219.581	218.129	226.895	224.012	220.141	220.56	227.101	222.3	220.349			276.096	257.261	257.529	256.795	253.887	247.58	244.053	267.687	281.526	302.519			222.22	264.494		0.0382807	2.52776
																				197	223.137	219.863	217.748	226.749	224.298	220.01	221.098	226.347	222.585	220.179			277.504	257.115	258.04	256.739	254.101	247.213	243.832	267.356	281.248	308.103			222.201	265.125		0.0194607	3.15945
																				198	223.394	219.866	217.517	226.438	223.768	220.103	221.449	225.865	223.096	220.413			278.389	257.799	258.807	256.754	254.905	247.389	243.471	269.038	283.526	308.572			222.191	265.865		0.0089707	3.89938
																				199	223.381	219.576	217.606	226.059	223.819	220.136	221.786	225.697	223.214	220.468			278.594	257.938	258.688	256.95	256.332	247.399	243.365	269.26	283.573	311.727			222.174	266.383		-0.0077393	4.4169
																				200	223.715	219.951	217.634	225.657	223.663	219.978	221.975	226.232	223.478	220.202			278.516	257.219	258.662	256.932	257.109	247.58	243.308	270.489	284.344	315.138			222.249	266.93		0.0666107	4.96412
																				201	223.943	220.022	218.13	225.341	223.704	220.046	221.813	226.064	223.708	220.561			280.132	258.175	258.838	256.892	257.675	247.57	243.561	272.092	283.989	316.53			222.333	267.546		0.151211	5.57976
																				202	224.245	220.399	218.02	225.48	224.168	219.804	221.689	226.175	223.202	220.551			279.476	258.675	258.891	257.185	258.588	247.656	243.411	272.301	284.166	321.957			222.373	268.231		0.191401	6.26482
																				203	224.435	220.626	218.482	224.957	224.45	220.069	222.071	225.604	222.944	220.23			280.332	258.954	258.826	257.959	259.643	248.144	243.328	274.202	287.22	324.054			222.387	269.266		0.204861	7.3003
																				204	224.595	220.72	218.548	225.407	224.403	220.225	221.992	225.148	222.26	220.411			280.151	258.286	258.713	257.916	260.42	248.466	243.39	275.43	287.669	328.707			222.371	269.915		0.188891	7.94889
																				205	224.424	220.735	218.78	225.24	224.426	220.322	222.107	225.107	222.048	220.821			281.24	258.978	258.861	258.57	261.533	248.563	243.838	276.683	287.676	332.912			222.401	270.885		0.219261	8.91955
																				206	223.938	220.563	218.927	225.285	224.501	219.897	222.288	225.443	221.807	221.276			281.728	258.869	258.681	258.564	262.733	248.999	243.865	276.654	287.892	337.053			222.392	271.504		0.210421	9.53808
																				207	223.461	220.254	218.735	225.453	224.252	219.961	222.492	225.917	222.084	221.959			282.582	258.037	258.861	257.574	263.577	249.43	243.614	277.206	287.562	345.014			222.457	272.346		0.274971	10.3799
																				208	223.466	219.522	218.67	225.418	224.456	219.988	221.972	226.301	222.645	222.234			282.361	258.915	259.84	257.699	264.49	249.653	244.288	276.273	288.802	349.182			222.467	273.15		0.285161	11.1845
																				209	223.292	219.526	218.568	225.304	224.062	219.751	221.587	226.741	223.151	222.664			284.648	258.785	260.099	258.156	266.101	250.704	244.067	278.553	288.541	353.832			222.465	274.349		0.282571	12.3828
																				210	223.276	220.043	218.492	225.363	223.578	219.666	221.286	226.822	223.149	222.637			284.76	260.34	261.165	257.699	266.637	251.474	244.092	277.133	288.462	358.504			222.431	275.027		0.249431	13.0608
																				211	223.518	220.179	217.923	224.919	223.393	219.351	221.499	226.673	223.427	222.616			284.537	261.526	261.965	257.582	267.113	251.939	243.717	277.983	287.67	361.189			222.35	275.522		0.167801	13.5563
																				212	223.696	220.633	217.962	225.287	223.249	219.703	221.272	226.889	223.471	222.788			285.381	262.898	262.411	257.693	268.988	253.296	243.974	278.05	287.495	370.655			222.495	277.084		0.312961	15.1183
																				213	223.738	221.245	217.714	225.364	223.277	219.877	221.339	227.015	223.466	223.051			284.831	263.607	262.703	257.966	268.523	253.9	244.29	278.665	285.842	372.153			222.609	277.248		0.426611	15.2821
																				214	223.682	221.401	217.9	225.454	223.951	219.884	221.227	227.19	223.403	223.513			288.059	263.852	263.098	257.735	269.233	256.142	244.27	279.698	285.126	376.412			222.761	278.363		0.578601	16.3967
																				215	224.096	220.989	217.948	225.081	224.264	220.004	221.696	227.329	223.476	223.34			286.662	266.159	263.609	258.543	269.772	257.266	244.21	278.157	284.719	378.84			222.822	278.794		0.640261	16.8279
																				216	223.945	221.189	218.512	225.188	224.011	220.001	221.459	227.153	223.313	224.031			286.072	266.779	263.767	258.917	268.935	258.777	243.894	278.35	285.483	379.455			222.88	279.043		0.698281	17.0771
																				217	224.814	221.016	218.785	225.231	223.983	219.732	221.79	227.296	222.856	223.589			284.863	268.453	264.753	258.515	268.694	260.227	243.485	280.109	285.86	385.314			222.909	280.027		0.727151	18.0615
																				218	225.291	221.154	219.026	225.365	223.726	219.68	221.944	227.178	222.576	223.853			284.454	269.532	265.818	258.607	269.48	261.735	243.722	279.082	283.582	383.908			222.979	279.992		0.797241	18.0262
																				219	225.58	221.324	219.393	225.02	224.061	219.772	222.079	227.115	222.071	223.701			284.099	270.148	266.654	258.364	268.613	264.123	243.074	279.307	283.733	385.497			223.012	280.361		0.829721	18.3955
																				220	225.843	221.987	219.505	224.839	224.25	219.953	222.024	226.749	222.501	224.454			283.391	271.254	267.327	258.205	267.551	266.296	243.226	278.188	283.552	383.474			223.21	280.246		1.02844	18.2806
																				221	226.13	222.272	219.062	225.038	224.689	220.262	221.896	226.739	222.391	224.793			282.472	273.064	268.384	258.261	268.596	270.092	242.632	278.069	284.058	383.336			223.327	280.896		1.14525	18.9306
																				222	225.992	222.554	218.586	224.961	224.799	220.224	221.6	226.954	222.706	224.765			284.286	273.691	269.095	258.392	268.103	273.264	242.402	277.816	283.37	384.423			223.314	281.484		1.13222	19.5184
																				223	225.477	222.386	218.559	224.949	224.921	219.933	221.455	226.744	223.182	224.854			282.152	275.886	269.83	258.655	269.183	277.12	242.146	276.874	282.998	378.743			223.246	281.359		1.06403	19.3928
																				224	225.666	222.276	218.491	224.925	224.632	220.015	221.265	226.893	223.522	224.802			282.492	275.835	270.384	258.876	268.666	280.286	242.651	277.312	283.638	379.647			223.249	281.979		1.06672	20.0129
																				225	225.953	222.152	218.204	225.034	223.97	219.512	221.406	226.924	223.359	224.617			281.526	278.76	272.191	258.72	268.298	281.691	243.696	277.158	283.598	376.242			223.113	282.188		0.931311	20.2222
																				226	226.387	222.585	218.406	225.197	223.771	219.705	221.045	226.993	223.719	224.394			281.067	276.261	273.811	259.542	263.803	286.645	243.91	275.855	284.881	374.491			223.22	282.027		1.03821	20.0608

## Sheet: S3 - Spd2-Sas4 alignment
units are pixels after 5x5 scaling - so each pixel = 0.02092um																																												cyto background	221.116	232.174
																				Plotting centrosomal profiles
																				movie1		movie2		movie3		movie4		movie5		movie6		movie7		movie8		movie9		movie10				average			subtract background			normalise to peak value
																				sas4	spd2	sas5	spd3	sas6	spd4	sas7	spd5	sas8	spd6	sas9	spd7	sas10	spd8	sas11	spd9	sas12	spd10	sas13	spd11			Sas4	Spd2		Sas4	Spd2		Sas4	Spd2
	movie1	Sas4_coordinate		Spd2_coordinate						offset bead corrected			a2 + b2 = c2						0	247	504.75	251	678	256	661	292	685	235	655	236	540	261	678	248	603	288	569	255	619			256.9	619.275		35.7844	387.101		1	1
	time(s)	x	y	x	y		x offset	y offset		x offset	y offset		(x-x)^2	(y-y)^2	distance^2	distance(pixels)	distance(um)		1	247	502.4	252.5	669.556	249.625	656.625	285.25	679.111	245	655	247.7	540	260.111	688.125	248	605	274.667	569	255.25	626.667			256.51	619.148		35.3947	386.975		0.989109	0.999673
	60	487.5	357.96	484.2	354.41		-3.3	-3.55		-4.68631	-1.2763		21.9615	1.62894	23.5904	4.857	0.101608		2	244.357	503.071	252.375	663	249.235	647.5	286	684.25	246.071	653.353	247.5	533.5	256.765	681.938	249.778	610	268.824	561.5	255.444	627.312			255.635	616.542		34.5193	384.369		0.964647	0.992941
																			3	244.917	504.333	251.909	664.636	243.857	638.619	286	687.826	246.818	641.429	248.773	524	250.4	674.739	241.864	613.227	267.091	562.913	255.364	614.714			253.699	612.644		32.5836	380.47		0.910553	0.982869
																			4	243.733	503.533	251.357	658.448	238.607	612.207	281.115	682.577	247.129	633.036	242.897	516.63	245.194	662.5	238.731	611.333	263.815	560.692	253.769	611.31			250.635	605.227		29.5191	373.053		0.824914	0.963709
	movie2	Sas4_coordinate		Spd2_coordinate									a2 + b2 = c2						5	246.125	480.829	245.25	627.343	237.571	609.417	278.838	627.378	247.2	635.088	240.784	515.861	244.086	645.971	238.868	603.657	265.229	560.886	250.71	613.152			249.466	591.958		28.3505	359.785		0.792259	0.929432
	time(s)	x	y	x	y								(x-x)^2	(y-y)^2	distance^2	distance(pixels)	distance(um)		6	245.727	455.814	236.921	606.667	236.2	603.162	269.316	584.3	241.35	620.381	238.975	513.425	243.026	627.615	238.5	593.707	265.071	558.439	246.459	586.691			246.155	575.02		25.039	342.847		0.699719	0.885676
	60	819.14	645.01	814.68	630.61		-4.46	-14.4		-5.84631	-12.1263		34.1793	147.047	181.226	13.462	0.281626		7	241.929	450.25	233.592	591.735	236.51	581.922	259.691	564	241	598.723	235.622	501.667	238.34	600.122	235.673	581.106	260.196	541.333	241.706	581.041			242.426	559.19		21.3103	327.016		0.595518	0.844782
																			8	238.982	447.455	235.08	580.327	236	545.26	256.5	557.157	238.607	570.667	234.655	468.096	238.473	577.827	234.788	556.963	254.593	506.352	241.981	544.346			240.966	535.445		19.8502	303.271		0.554717	0.783442
																			9	229.9	445.533	236.065	561.952	235.15	517.5	247.05	546.25	236.051	541.088	233.344	461.238	234.267	544.467	233.304	536.104	246.138	487.814	241.474	515.877			237.274	515.782		16.1585	283.609		0.451553	0.732647
	movie3	Sas4_coordinate		Spd2_coordinate									a2 + b2 = c2						10	228.424	406.477	233.785	525.97	235.638	505.892	243.136	493.956	233.815	529.471	233.031	447.197	234.182	526.209	232.814	512.955	241.716	475	235.435	496.522			235.198	491.965		14.0821	259.791		0.393525	0.67112
	time(s)	x	y	x	y								(x-x)^2	(y-y)^2	distance^2	distance(pixels)	distance(um)		11	226.784	385.747	231.6	497.629	231.972	490.437	240.423	461.722	229.958	515.595	230.542	446.69	234.31	496.986	231.569	496.747	235.68	469.278	231.973	473.973			232.481	473.48		11.3654	241.307		0.317607	0.623368
	60	785.2	642.05	782.12	625.95		-3.08	-16.1		-4.46631	-13.8263		19.9479	191.167	211.114	14.5298	0.303963		12	224.784	366.113	228.805	477.42	229.889	467.725	238.179	449.413	226.291	491.039	231.974	426.354	232.124	464.6	228.675	470.32	232.368	450.387	230.202	459.256			230.329	452.263		9.2135	220.089		0.257473	0.568557
																			13	225.852	358.082	227.488	456.573	226.658	436.512	236.364	434.679	223.609	463.845	232.089	409.452	230.369	442.281	227.963	450.788	231.321	412.483	227.756	424.953			228.947	428.965		7.83135	196.791		0.218848	0.508371
																			14	225.477	350.967	225.588	436.217	226.138	416.188	233.125	424.796	223.533	442.8	230.523	391.407	228.517	419.483	227.141	427.311	229.769	388.055	227.528	407.77			227.734	410.499		6.61826	178.326		0.184948	0.46067
	movie4	Sas4_coordinate		Spd2_coordinate									a2 + b2 = c2						15	225	326.082	223.266	406.887	225.758	406.021	232.061	383.784	224.5	425.79	229.371	383.812	226.989	402.434	226.949	410.162	229.806	378.475	225.866	390.141			226.957	391.359		5.84098	159.185		0.163227	0.411224
	time(s)	x	y	x	y								(x-x)^2	(y-y)^2	distance^2	distance(pixels)	distance(um)		16	224.236	310.592	222.068	376.196	225.647	393.135	229.889	353.086	225.509	416.029	227.075	381.374	224.857	376.058	228.058	389.238	230.117	369.48	224.906	373.575			226.236	373.876		5.12058	141.703		0.143095	0.366061
	60	833.49	703.41	844.54	704.64		11.05	1.23		9.66369	3.5037		93.387	12.2759	105.663	10.2792	0.215042		17	221.99	300.982	221.93	356.591	225.793	382.69	228.754	336.018	224.595	394.982	225.873	364.473	224.93	356.518	227.348	372.22	230.027	354.759	225.991	359.568			225.723	357.88		4.60753	125.707		0.128758	0.324738
																			18	221.713	296.147	222.351	346.894	224.717	358.404	229.373	323.839	223.129	372.914	225.085	346.722	223.425	343.416	227.179	355.871	230.088	328.067	224.397	341.922			225.146	341.419		4.02994	109.246		0.112617	0.282215
																			19	222.56	290.615	223.198	334.284	223.048	333.724	226.651	318.504	222.624	360.274	225.186	327.504	221.413	328.312	226.627	341.872	228.406	311.475	224.113	327.871			224.383	327.444		3.26717	95.27		0.0913015	0.246111
	movie5	Sas4_coordinate		Spd2_coordinate									a2 + b2 = c2						20	223.561	280.701	225.744	317.262	222.543	320.841	225.346	295.339	223.031	347.103	226.185	322.484	221.898	316.206	225.706	334.279	226.11	302.847	223.905	317.402			224.403	315.446		3.28726	83.2729		0.0918629	0.215119
	time(s)	x	y	x	y								(x-x)^2	(y-y)^2	distance^2	distance(pixels)	distance(um)		21	223.739	272.934	226.681	302.993	222.444	311.699	223.008	279.164	222.564	338.728	227.448	318.522	221.971	299.529	224.664	322.798	224.867	294.273	223.142	308.637			224.053	304.928		2.93723	72.7541		0.0820813	0.187946
	60	772.45	590.25	771.53	593.29		-0.92	3.04		-2.30631	5.3137		5.31905	28.2354	33.5545	5.79262	0.121182		22	225.268	267.553	226.435	294.517	222.466	298.959	222.874	269.95	223.028	327.647	227.387	304.972	222.575	289.993	223.733	313.569	222.885	285.206	222.614	300.92			223.927	295.329		2.81091	63.1552		0.0785513	0.163149
																			23	224.019	263.966	224.685	287.826	222.231	287.425	222.565	265.946	224.054	308.954	227.728	289.597	223.186	282.907	222.917	300.185	222.915	267.262	223.144	289.278			223.745	284.335		2.6289	52.1611		0.073465	0.134748
																			24	222.432	261.527	222.929	280.853	222.432	279.748	222.441	261.688	223.687	298.85	228.191	279.125	222.266	273.218	222.406	291.942	223.855	258.195	223.981	280.513			223.462	276.566		2.34655	44.3923		0.0655747	0.114679
	movie6	Sas4_coordinate		Spd2_coordinate									a2 + b2 = c2						25	222.048	254.817	220.846	273.252	221.868	274.869	221.929	251.901	222.667	290.399	227.29	275.656	221.841	267.56	222.662	284.727	224.494	254.906	222.388	274.766			222.803	270.285		1.68767	38.1117		0.0471622	0.0984541
	time(s)	x	y	x	y								(x-x)^2	(y-y)^2	distance^2	distance(pixels)	distance(um)		26	222.272	252.576	220.219	266.042	220.374	268.476	222.425	245.918	222.83	285.06	227.263	273.491	220.915	260.892	223.347	278.404	224.349	251.929	222.497	267.528			222.649	265.032		1.53363	32.8581		0.0428575	0.0848823
	60	752.8	640.53	757.35	642.42		4.55	1.89		3.16369	4.1637		10.009	17.3364	27.3454	5.22928	0.109397		27	221.168	250.663	220.523	259.989	219.994	262.885	221.667	243	223.743	275.109	226.807	269.16	221.216	255.416	225.314	270.544	224.529	249.182	222.215	262.753			222.718	259.87		1.60213	27.6966		0.0447717	0.0715487
																			28	219.802	249.411	220.246	256.539	220.393	255.966	220.776	240.182	223.749	268.775	226.107	261.246	221.627	249.983	225.6	261.011	223.94	244.589	222.58	256.67			222.482	254.437		1.36641	22.2637		0.0381845	0.0575138
																			29	219.489	247.627	220.529	252.356	219.893	249.136	221.011	238.989	223.797	264.908	225.546	255.946	221.25	246.77	226.376	253.825	223.232	242.346	221.73	253.115			222.285	250.502		1.16966	18.3284		0.0326863	0.0473479
	movie7	Sas4_coordinate		Spd2_coordinate									a2 + b2 = c2						30	218.379	243.806	220.963	249.487	220.814	246.583	221.284	236.422	222.536	260.295	224.775	252.171	221.476	245.54	225.625	250.101	222.351	239.725	220.868	250.12			221.907	247.425		0.791499	15.2514		0.0221186	0.039399
	time(s)	x	y	x	y								(x-x)^2	(y-y)^2	distance^2	distance(pixels)	distance(um)		31	217.59	241.306	220.294	245.217	222.355	244.716	221.049	234.49	221.796	258.338	224.005	248.682	220.529	242.165	225.422	244.662	223.103	238.507	222.039	248.272			221.818	244.636		0.702659	12.462		0.0196359	0.0321932
	60	806.68	685.69	813.9	682.82		7.22	-2.87		5.83369	-0.596299		34.032	0.355572	34.3876	5.86409	0.122677		32	217.956	240.323	220.23	242.645	221.986	243.025	221.216	233.627	221.707	253.196	223.194	246.687	219.748	241.159	223.265	243.279	222.65	236.493	220.83	246.962			221.278	242.74		0.162579	10.5661		0.00454329	0.0272953
																			33	218.357	238.324	220.597	241.578	221.751	240.804	221.151	232.676	221.651	250.472	222.62	243.065	218.762	240.426	222.791	240.791	222.095	233.243	220.412	244.052			221.019	240.543		-0.0968112	8.36949		-0.0027054	0.0216209
																			34	218.736	238.507	220.641	239.365	220.394	239.686	220.236	230.847	221.819	247.306	223.251	240.226	219.136	238.936	222.338	239.777	221.868	231.208	220.891	240.916			220.931	238.677		-0.184521	6.50393		-0.00515647	0.0168016
	movie8	Sas4_coordinate		Spd2_coordinate									a2 + b2 = c2						35	219.297	236.183	221.819	236.89	219.381	238.407	219.233	228.523	221.679	245.326	224.018	237.619	219.808	237.731	222.926	238.986	221.443	230.102	222.797	239.17			221.24	236.894		0.124499	4.72023		0.00347914	0.0121938
	time(s)	x	y	x	y								(x-x)^2	(y-y)^2	distance^2	distance(pixels)	distance(um)		36	219.661	235.036	223.134	234.55	219.213	236.915	219.195	227.043	221.429	244.415	223.732	236.451	219.785	235.953	223.148	238.077	221.545	228.232	221.453	237.457			221.23	235.413		0.113899	3.23926		0.00318292	0.00836798
	60	707.5	601.38	711.76	595.15		4.26	-6.23		2.87369	-3.9563		8.25812	15.6523	23.9104	4.88983	0.102295		37	219.373	235.411	223.733	233.669	218.5	234.974	218.296	227.159	220.411	241.922	222.988	234.758	220.877	234.483	224.397	236.731	221.969	227.147	221.935	236.217			221.248	234.247		0.132149	2.07356		0.00369292	0.00535663
																			38	219.141	235.297	223.859	233.132	217.924	233.172	219.412	227.567	220.02	238.481	223.136	231.906	221.72	233.411	223.654	234.578	222.189	225.89	222.083	235.295			221.314	232.873		0.198279	0.699388		0.00554093	0.00180673
																			39	220.451	235.114	223.778	232.441	218.718	231.412	219.558	226.944	218.785	237.462	221.94	231.484	221.566	232.472	223.396	233.455	223.012	224.245	221.558	234.85			221.276	231.988		0.160559	-0.185553		0.00448684	-0.000479338
	movie9	Sas4_coordinate		Spd2_coordinate									a2 + b2 = c2						40	220.382	234.853	223	231.426	218.355	231.37	219.817	225.761	220.101	235.791	221.498	231.514	221.76	231.996	222.773	233.035	223.035	224.486	220.241	234.019			221.096	231.425		-0.0193212	-0.748433		-0.000539934	-0.00193343
	time(s)	x	y	x	y								(x-x)^2	(y-y)^2	distance^2	distance(pixels)	distance(um)		41	220.71	233.914	222.22	230.425	219.943	231.215	220.298	224.531	221.079	235.707	221.934	230.816	220.393	231.366	223.019	231.989	223.871	224.625	220.507	233.506			221.397	230.809		0.281769	-1.36414		0.00787407	-0.00352399
	60	656.24	535.13	667.3	537.23		11.06	2.1		9.67369	4.3737		93.5804	19.1293	112.71	10.6165	0.222097		42	220.25	232.989	221.242	230.184	219.713	231.077	220.382	222.992	221.067	233.703	222.674	230.261	220.296	230.985	222.411	230.771	224.464	224.407	220.066	233.061			221.257	230.043		0.141029	-2.1306		0.00394107	-0.00550399
																			43	219.561	233.092	220.947	230.884	220.218	230.433	219.89	222.591	221.725	233.689	222.375	229.774	219.066	230.048	223.572	230.626	225.432	223.47	219.112	232.28			221.19	229.689		0.0741188	-2.48498		0.00207126	-0.00641946
																			44	218.088	232.559	221.015	231.21	219.841	230.89	219.763	222.37	221.18	233.292	222.429	228.832	218.753	229	222.938	229.715	224.936	224.388	219.925	232.919			220.887	229.518		-0.228891	-2.65603		-0.0063964	-0.00686133
	movie10	Sas4_coordinate		Spd2_coordinate									a2 + b2 = c2						45	217.775	231.99	220.832	230.916	220.11	230.052	219.872	221.621	219.79	232.682	222.744	228.525	218.687	228.296	222.449	229.196	224.486	224.512	220.245	233.207			220.699	229.1		-0.416721	-3.07388		-0.0116453	-0.00794077
	time(s)	x	y	x	y								(x-x)^2	(y-y)^2	distance^2	distance(pixels)	distance(um)		46	217.549	233.503	219.896	230.078	218.791	230.248	219.079	221.133	219.214	232.781	222.502	228.535	219.144	227.435	222.346	228.108	224.137	224.576	221.068	233.353			220.373	228.975		-0.743041	-3.19846		-0.0207644	-0.00826259
	60	859.49	710.37	856.94	708.73		-2.55	-1.64		-3.93631	0.633701		15.4945	0.401578	15.8961	3.98699	0.0834078		47	218.224	232.136	219.942	229.621	218.857	229.457	219.381	221.67	218.732	232.84	222.944	227.399	219.181	226.619	222.3	228.271	223.966	224.03	221.216	231.983			220.474	228.403		-0.641181	-3.77094		-0.0179179	-0.00974148
																			48	219.386	232.451	219.304	228.351	219.71	229.032	219.777	221.868	218.421	232.492	223.057	227.26	219.059	226.74	221.894	228.715	224.304	223.752	221.281	232.099			220.619	228.276		-0.496311	-3.89756		-0.0138695	-0.0100686
																			49	218.6	232.026	219.391	228.12	220.323	228.692	220.337	222.029	219.129	231.744	223.22	227.158	219.079	225.902	221.432	228.073	224.192	224.073	220.952	232.096			220.665	227.991		-0.450221	-4.18215		-0.0125815	-0.0108038
																			50	219.261	232.118	218.078	228.4	220.813	228.116	220.165	222.044	219.354	231.299	223.148	227.742	218.693	226.619	221.436	228.37	223.872	223.83	220.579	232.134			220.54	228.067		-0.575671	-4.10619		-0.0160872	-0.0106075
																pixels	um		51	219.197	231.889	218.313	228.46	221.541	228.856	221.519	222.679	219.594	231.129	222.985	227.13	218.491	226.725	221.429	229.059	223.17	224.18	220.172	231.981			220.641	228.209		-0.474691	-3.96478		-0.0132653	-0.0102422
																Average distance	Average distance		52	218.315	233.078	218.082	227.997	221.698	228.436	220.828	222.213	220.067	230.964	222.728	226.65	218.316	227.352	222.686	228.973	222.048	225.067	219.878	231.381			220.465	228.211		-0.650831	-3.96233		-0.0181876	-0.0102359
																7.95073	0.166329		53	218.145	233.061	217.988	226.799	220.69	228.268	219.977	222.48	220.003	230.584	223.181	226.785	219.479	227.718	223.124	228.931	221.573	225.341	220.035	231.135			220.419	228.11		-0.696111	-4.06332		-0.0194529	-0.0104968
																			54	219.075	233.153	218.84	225.932	220.199	227.473	218.589	222.644	218.777	229.799	223.264	227.481	218.856	227.867	223.799	229.105	221.52	225.073	220.419	230.932			220.334	227.946		-0.781681	-4.22756		-0.0218442	-0.0109211
																			55	219.139	232.078	219.586	225.833	219.721	227.34	217.843	221.919	218.305	230.023	223.02	226.577	219.467	227.531	224.084	228.865	222.276	225.202	220.871	229.556			220.431	227.492		-0.684471	-4.68114		-0.0191276	-0.0120928
																			56	219.062	231.611	219.576	225.763	219.718	226.654	217.046	221.863	218.534	229.618	223.203	226.667	219.882	226.767	223.537	228.448	223.014	224.681	221.291	229.418			220.486	227.149		-0.629271	-5.02464		-0.0175851	-0.0129802
																			57	218.902	230.674	219.949	226.603	219.712	227.138	217.644	221.646	218.877	230.536	222.687	225.944	220.503	225.083	223.046	227.935	223.211	223.571	220.486	229.185			220.502	226.832		-0.614001	-5.34195		-0.0171584	-0.0137999
																			58	218.975	229.679	219.563	227.775	219.493	228.444	217.833	220.839	219.436	231.265	222.741	224.973	219.754	224.828	222.858	228.03	223.115	223.254	220.362	229.183			220.413	226.827		-0.702621	-5.34651		-0.0196349	-0.0138117
																			59	219.232	228.815	220.131	228.295	219.019	227.975	219.378	221.144	220.029	229.973	223.032	224.82	220.591	223.821	222.337	228.606	223.896	222.129	220.436	229.361			220.808	226.494		-0.307481	-5.67942		-0.00859261	-0.0146717
																			60	219.302	229.053	220.769	228.476	218.274	227.591	219.154	221.602	220.278	229.411	223.414	225.333	221.508	223.277	221.373	229.082	224.556	221.873	220.681	230.284			220.931	226.598		-0.184771	-5.5752		-0.00516346	-0.0144024
																			61	219.502	229.473	221.579	228.854	217.814	227.175	219.989	221.521	219.516	228.023	223.196	226.008	221.116	223.44	221.614	229.182	224.682	222.621	221.205	230.59			221.021	226.689		-0.0942212	-5.48481		-0.00263303	-0.0141689
																			62	219.716	229.91	221.026	228.783	217.625	227.286	219.97	221.196	219.216	227.693	222.025	226.404	221.168	224.09	222.234	228.473	223.997	222.509	221.714	230.596			220.869	226.694		-0.246451	-5.47948		-0.00688711	-0.0141552
																			63	219.892	230.302	220.598	227.995	217.042	225.317	220.175	221.062	218.663	227.465	221.357	225.551	221.397	224.314	221.72	228.371	222.782	222.543	221.643	229.221			220.527	226.214		-0.588641	-5.95934		-0.0164497	-0.0153948
																			64	219.602	230.234	219.945	227.97	217.922	225.446	220.491	221.156	219.531	228.128	220.2	226.31	221.141	224.612	222.41	227.512	222.521	222.331	221.33	229.076			220.509	226.278		-0.606441	-5.89598		-0.0169471	-0.0152311
																			65	220.211	230.924	219.566	228.444	218.204	226.42	220.785	221.732	220.159	228.327	220.203	226.467	220.559	225.103	222.823	227.383	222.481	222.918	220.993	228.017			220.598	226.574		-0.517261	-5.60003		-0.0144549	-0.0144666
																			66	220.024	230.531	219.057	227.976	218.827	227.793	220.432	221.077	220.454	228.525	220.163	226.715	220.42	226.048	222.352	226.681	223.369	223.036	219.915	226.857			220.501	226.524		-0.614381	-5.64966		-0.017169	-0.0145948
																			67	220.24	230.638	219.347	227.936	219.668	227.675	220.362	220.713	221.349	229.203	220.436	227.106	219.913	226.15	222.051	227.271	224.266	222.89	219.467	226.434			220.71	226.602		-0.405621	-5.57186		-0.0113351	-0.0143938
																			68	219.749	231.246	219.46	228.057	219.428	227.865	219.979	220.19	221.538	229.312	220.372	227.926	219.856	226.449	222.69	227.472	224.341	222.624	219.624	227.661			220.704	226.88		-0.412071	-5.2934		-0.0115154	-0.0136745
																			69	219.641	231.93	219.326	227.8	219.87	227.599	219.859	219.616	221.332	229.046	221.366	227.596	220.012	226.44	222.689	227.124	223.517	221.398	220.71	228.232			220.832	226.678		-0.283481	-5.49554		-0.00792192	-0.0141966
																			70	219.368	231.037	219.857	227.497	219.183	226.574	220.024	218.585	221.758	228.806	221.085	227.163	219.682	226.143	222.443	227.067	223.054	220.615	221.405	228.751			220.786	226.224		-0.329681	-5.94972		-0.00921299	-0.0153699
																			71	219.707	231.541	219.604	227.568	218.598	226.111	220.039	219.866	222.119	228.817	221.706	226.346	219.454	226.303	223.158	226.774	222.769	219.951	221.37	229.025			220.852	226.23		-0.263241	-5.94338		-0.00735631	-0.0153536
																			72	219.844	230.789	219.21	227.24	218.678	225.724	220.451	220.873	222.17	227.674	222.998	225.759	219.692	226.434	223.251	226.07	222.511	220.601	221.208	228.68			221.001	225.984		-0.114351	-6.18904		-0.00319556	-0.0159882
																			73	220.406	230.272	219.086	227.633	218.991	225.395	220.252	221.442	222.133	228.89	223.459	224.696	220.593	226.17	223.232	225.796	222.373	221.103	220.994	226.849			221.152	225.825		0.0361588	-6.34894		0.00101046	-0.0164012
																			74	220.151	230.582	218.44	227.145	218.688	225.541	219.42	221.529	221.532	229.744	222.727	223.879	221.006	225.638	222.883	226.085	222.909	221.902	220.506	226.66			220.826	225.871		-0.289191	-6.30302		-0.00808149	-0.0162826
																			75	219.69	230.555	218.628	226.832	218.883	225.388	219.117	221.763	221.153	230.236	222.528	223.581	221.525	225.105	223.467	226.233	222.313	222.457	219.998	226.523			220.73	225.867		-0.385291	-6.3061		-0.010767	-0.0162906
																			76	218.986	230.706	218.361	226.405	218.758	224.23	218.643	221.538	220.484	230.067	222.057	224.149	222.744	224.485	223.474	225.517	222.027	222.721	220.206	227.711			220.574	225.753		-0.541541	-6.42075		-0.0151334	-0.0165867
																			77	218.588	230.401	218.547	226.566	219.165	223.894	218.697	221.149	219.63	230.196	221.384	225.279	222.738	224.998	223.744	225.756	222.236	222.308	220.737	228.075			220.546	225.862		-0.569241	-6.31132		-0.0159075	-0.0163041
																			78	217.49	229.661	219.069	226.957	218.859	224.563	218.686	221.563	219.435	229.719	221.371	225.71	221.289	225.074	223.624	225.97	221.962	222.874	220.421	229.563			220.221	226.165		-0.895081	-6.00815		-0.0250132	-0.0155209
																			79	218.066	228.549	219.053	227.435	219.966	224.767	219.123	221.883	219.443	229.365	221.356	225.927	221.537	225.287	223.276	226.497	221.738	222.788	219.99	229.917			220.355	226.242		-0.760861	-5.93197		-0.0212624	-0.0153241
																			80	217.87	228.416	218.886	227.221	219.83	224.91	219.243	222.326	219.37	229.272	221.891	226.131	221.131	224.96	222.446	226.891	220.842	222.885	220.016	231.064			220.153	226.407		-0.963111	-5.76608		-0.0269143	-0.0148955
																			81	217.892	227.735	218.885	227.694	219.385	226.196	219.482	222.504	218.919	229.095	222.196	225.491	220.972	224.881	221.933	227.143	220.93	222.847	219.932	230.333			220.053	226.392		-1.06309	-5.78153		-0.0297082	-0.0149354
																			82	219.03	227.865	218.765	227.266	219	226.787	219.684	222.602	218.099	229.352	222.078	224.785	220.775	224.308	222.032	228.176	221.136	222.944	219.441	230.092			220.004	226.418		-1.11151	-5.7558		-0.0310613	-0.014869
																			83	219.366	228.852	218.561	226.913	219.061	227.265	220.103	222.691	217.797	228.402	221.836	224.251	220.099	224.408	222.541	227.225	221.766	222.008	220.158	229.405			220.129	226.142		-0.986901	-6.03149		-0.0275791	-0.0155812
																			84	218.656	229.119	218.375	226.885	219.386	227.622	219.703	222.482	217.352	228.307	222.299	224.503	219.529	224.854	222.651	227.194	222.7	221.996	219.985	228.998			220.063	226.196		-1.05212	-5.97753		-0.0294017	-0.0154418
																			85	218.744	229.591	218.131	226.512	219.11	227.754	219.776	222.313	217.744	228.168	222.127	224.581	219.946	224.957	223.212	227.697	223.081	222.011	220.11	228.722			220.198	226.231		-0.917451	-5.94284		-0.0256383	-0.0153522
																			86	218.329	229.954	218.578	225.792	219.749	227.507	219.31	222.007	218.206	228.322	221.938	225.289	219.035	224.781	223.383	227.891	222.652	222.528	220.511	228.046			220.169	226.212		-0.946471	-5.96177		-0.0264493	-0.0154011
																			87	218.246	230.044	218.327	225.559	219.104	227.21	218.601	221.492	219.13	228.748	221.649	225.693	218.965	224.941	223.578	227.551	222.438	222.549	220.207	228.232			220.025	226.202		-1.09108	-5.97165		-0.0304904	-0.0154266
																			88	217.857	230.073	218.062	225.77	219.339	226.112	218.367	221.516	220.335	228.788	221.156	225.869	219.036	225.401	223.691	228.198	222.095	222.571	220.04	229.195			219.998	226.349		-1.1178	-5.8243		-0.0312371	-0.0150459
																			89	218.547	230.301	217.783	225.614	218.946	225.9	218.5	221.112	220.643	229.091	220.205	225.746	218.624	224.755	223.916	228.293	221.773	222.626	219.295	229.495			219.823	226.293		-1.29242	-5.88008		-0.0361169	-0.01519
																			90	217.991	229.966	218.165	226.231	219.076	225.73	218.701	221.29	220.648	228.981	220.715	225.241	218.216	225.452	223.771	228.207	222.111	222.491	219.259	229.728			219.865	226.332		-1.25033	-5.8418		-0.0349407	-0.0150911
																			91	218.19	230.476	218.381	226.407	218.952	225.942	218.776	221.965	221.097	228.521	220.156	225.238	218.193	224.911	223.398	228.06	221.754	221.819	218.468	229.99			219.737	226.333		-1.379	-5.84075		-0.0385364	-0.0150884
																			92	218.151	230.304	218.724	226.675	219.196	225.905	218.905	221.351	220.418	228.055	219.926	225.426	218.708	224.913	222.374	228.081	221.909	221.808	218.565	229.188			219.688	226.171		-1.4281	-6.00286		-0.0399085	-0.0155072
																			93	218.803	229.52	218.473	226.302	219.228	226.966	219.633	221.655	220.644	228.703	220.288	225.44	219.06	224.369	221.729	228.143	221.957	222.022	219.189	228.228			219.9	226.135		-1.21522	-6.03877		-0.0339595	-0.0156
																			94	218.394	229.624	218.598	226.079	219.198	227.482	219.412	221.498	220.3	228.976	220.7	225.485	219.623	224.279	222.569	227.655	221.886	222.103	219.865	227.815			220.054	226.099		-1.06116	-6.07405		-0.0296543	-0.0156911
																			95	219.179	229.755	218.424	225.972	219.785	227.556	220.02	221.733	220.21	229.502	220.686	225.04	220.393	224	222.207	227.157	222.043	222.035	220.106	228.19			220.305	226.094		-0.810391	-6.07942		-0.0226465	-0.015705
																			96	219.561	229.79	218.862	225.54	220.567	227.592	219.53	221.699	220.445	229.526	221.571	225.23	220.494	223.168	222.498	226.977	222.473	222.095	221.155	228.385			220.716	226		-0.400091	-6.1734		-0.0111806	-0.0159478
																			97	219.941	230.086	218.781	225.443	220.726	227.485	219.452	221.984	219.959	229.241	222.049	224.814	220.03	222.741	222.276	227.002	222.142	222.392	220.941	228.513			220.63	225.97		-0.485821	-6.20353		-0.0135763	-0.0160256
																			98	220.476	229.915	219.119	225.741	220.787	227.239	219.242	222.321	220.112	228.392	221.787	224.164	220.567	223.154	222.142	227.161	221.731	222.17	220.758	228.357			220.672	225.861		-0.443571	-6.31229		-0.0123957	-0.0163066
																			99	220.827	229.391	219.01	226.25	221.034	227.266	219.244	222.208	219.926	228.256	221.601	224.794	220.497	223.286	221.368	228.008	221.666	222.803	220.031	228.315			220.52	226.058		-0.595231	-6.11588		-0.0166338	-0.0157992
																			100	221.078	228.582	218.811	225.981	220.306	226.473	219.376	222.58	219.284	229.036	220.705	225.285	220.589	223.323	221.005	228.915	221.157	223.174	220.273	228.006			220.258	226.135		-0.857161	-6.03807		-0.0239535	-0.0155982
																			101	220.352	229.56	218.747	226.547	219.92	226.088	219.988	222.731	219.259	228.946	220.546	225.191	220.545	224.22	221.037	229.283	221.436	223.707	220.149	228.218			220.198	226.449		-0.917771	-5.72451		-0.0256473	-0.0147881
																			102	219.965	230.088	219.288	226.62	218.874	225.913	220.31	222.56	219.583	229.112	220.71	225.818	220.731	224.278	221.291	229.319	221.601	224.547	220.461	228.513			220.281	226.677		-0.834141	-5.49683		-0.0233102	-0.0142
																			103	219.596	230.486	219.594	226.217	218.429	224.504	220.131	222.858	220.018	229.235	221.208	226.4	220.63	224.852	220.984	228.331	221.978	224.877	220.61	229.11			220.318	226.687		-0.797741	-5.48649		-0.022293	-0.0141733
																			104	219.495	230.692	219.732	225.85	217.796	224.699	219.836	222.985	220.988	228.624	221.565	226.486	220.343	224.671	221.418	227.578	222.003	224.594	221.439	229.823			220.461	226.6		-0.654181	-5.5733		-0.0182812	-0.0143975
																			105	219.345	230.22	219.78	226.083	217.403	224.756	219.149	222.225	221.153	228.18	221.714	226.34	220.508	225.244	220.873	227.52	222.23	224.214	221.715	230.115			220.387	226.49		-0.728551	-5.6838		-0.0203595	-0.014683
																			106	219.336	229.965	219.564	225.738	217.908	224.68	218.782	221.952	221.833	228.342	222.313	226.381	220.137	225.179	220.638	227.547	222.182	223.599	221.653	230.228			220.435	226.361		-0.681061	-5.81239		-0.0190324	-0.0150152
																			107	219.456	229.643	218.761	226.592	218.227	225.142	219.006	221.341	221.78	227.691	222.501	226.493	220.329	225.706	221.119	228.032	222.244	222.831	221.367	230.333			220.479	226.38		-0.636431	-5.79307		-0.0177852	-0.0149653
																			108	219.617	229.936	218.817	227.023	218.311	225.569	219.821	220.753	221.429	227.713	223.106	226.78	220.997	225.671	220.994	228.361	222.071	221.853	221.563	229.653			220.673	226.331		-0.443061	-5.84225		-0.0123814	-0.0150923
																			109	220.628	230.148	219.375	227.856	219.013	226.003	220.207	220.245	221.207	228.148	222.914	226.41	220.929	225.18	220.725	228.751	222.018	221.351	221.317	229.371			220.833	226.346		-0.282321	-5.82721		-0.00788951	-0.0150535
																			110	220.541	229.661	219.777	227.045	218.946	226.7	220.294	220.874	220.846	228.384	222.1	226.418	221.148	224.772	220.279	228.233	221.826	220.882	221.229	228.893			220.699	226.186		-0.416951	-5.9874		-0.0116518	-0.0154673
																			111	220.742	229.127	220.248	226.952	219.465	226.7	219.942	222.222	220.952	228.267	221.546	226.963	221.301	224.504	220.931	228.109	221.505	220.724	220.897	229.207			220.753	226.277		-0.362651	-5.89619		-0.0101343	-0.0152316
																			112	220.565	228.51	220.715	226.321	219.382	226.497	219.557	222.566	220.991	228.708	220.938	226.285	221.208	223.776	221.092	227.715	221.46	221.023	220.274	229.464			220.618	226.086		-0.497321	-6.08714		-0.0138977	-0.0157249
																			113	220.491	228.309	220.153	225.655	219.655	226.583	219.493	222.869	221.114	228.752	220.792	226.37	220.922	223.712	221.459	227.849	221.462	221.4	219.534	229.763			220.508	226.126		-0.608081	-6.04728		-0.0169929	-0.015622
																			114	220.035	228.114	220.095	225.375	219.762	225.94	219.666	223.058	221.192	228.925	221.126	225.851	221.411	224.108	221.76	227.687	221.836	221.943	219.491	229.522			220.637	226.052		-0.478121	-6.12129		-0.0133612	-0.0158131
																			115	219.963	228.942	220.14	225.701	218.715	226.181	219.93	222.528	221.28	228.928	221.625	225.272	221.26	224.437	222.004	227.51	221.906	222.524	219.272	229.453			220.609	226.148		-0.506161	-6.02601		-0.0141447	-0.015567
																			116	220.617	229.311	219.809	225.88	218.85	226.583	219.758	221.683	220.868	228.918	221.744	225.179	220.823	225.107	222.174	227.79	221.927	223.358	219.618	228.797			220.619	226.261		-0.496881	-5.91294		-0.0138854	-0.0152749
																			117	221.094	229.703	220.266	226.492	218.717	227.048	220.027	221.639	220.607	228.917	221.892	225.272	220.65	225.785	222.492	227.538	221.485	223.061	220.371	228.586			220.76	226.404		-0.355521	-5.76928		-0.00993509	-0.0149038
																			118	220.916	230.325	220.451	227.631	218.776	226.773	219.881	221.881	221.186	229.015	222.001	225.968	220.608	225.921	222.86	228.039	221.351	222.984	220.605	228.619			220.864	226.716		-0.252021	-5.458		-0.00704277	-0.0140997
																			119	220.84	230.732	220.419	227.845	219.669	226.861	219.683	221.763	221.096	229.005	221.583	225.911	220.347	226.047	223.233	227.824	221.464	222.491	220.56	229.001			220.889	226.748		-0.226221	-5.42538		-0.00632178	-0.0140154
																			120	220.411	230.741	220.351	227.731	220.353	226.562	219.832	222.041	220.695	229.267	221.914	226.511	220.44	226.147	222.826	227.795	222.056	222.091	220.896	228.979			220.977	226.786		-0.138161	-5.38709		-0.00386094	-0.0139165
																			121	220.034	230.226	220.277	228.232	220.427	226.422	219.604	221.839	220.962	229.578	221.989	227.259	220.902	226.07	222.429	227.632	222.013	221.941	220.917	229.285			220.955	226.848		-0.160221	-5.32527		-0.0044774	-0.0137568
																			122	219.141	230.516	219.913	227.576	220.382	226.503	220.008	221.603	221.266	229.41	222.012	227.314	220.578	225.651	222.429	227.385	222.338	222.027	220.381	228.96			220.845	226.695		-0.270751	-5.479		-0.00756618	-0.0141539
																			123	218.986	230.372	220.194	227.205	219.869	227.034	219.537	221.109	220.952	229.23	221.714	227.344	220.317	225.309	222.242	227.33	223.208	221.992	220	229.524			220.702	226.645		-0.413701	-5.52872		-0.0115609	-0.0142824
																			124	219.065	230.359	220.67	226.802	218.823	227.409	220.085	221.19	220.982	228.688	221.513	227.35	220.731	225.209	222.454	227.89	222.944	221.958	219.992	229.93			220.726	226.679		-0.389561	-5.495		-0.0108863	-0.0141953
																			125	219.693	229.892	221.171	226.787	218.697	227.608	220.131	220.859	221.792	228.827	221.207	226.922	220.247	225.308	222.627	228.489	222.475	221.93	219.683	230.377			220.772	226.7		-0.343341	-5.47367		-0.00959472	-0.0141401
																			126	220.011	229.721	220.695	226.908	219.529	227.828	220.824	221.142	221.185	228.84	221.286	226.38	220.516	225.551	222.812	228.69	222.332	221.91	219.883	229.721			220.907	226.669		-0.208191	-5.50453		-0.00581793	-0.0142199
																			127	220.709	229.297	220.218	226.83	220.101	227.697	220.315	221.926	221.044	229.068	221.845	225.549	221.692	225.707	222.479	228.25	222.299	221.787	219.936	229.755			221.064	226.587		-0.0518912	-5.5869		-0.00145011	-0.0144327
																			128	220.756	229.052	219.432	227.183	221.124	226.934	219.887	222.144	221.051	228.93	221.583	225.719	222.404	225.583	222.49	228.291	221.802	221.873	220.33	228.677			221.086	226.439		-0.0296812	-5.73494		-0.000829445	-0.0148151
																			129	220.322	228.837	219.173	227.429	220.921	225.77	219.224	221.945	220.778	228.704	221.414	225.618	222.137	225.661	222.343	227.794	221.646	221.763	219.72	228.1			220.768	226.162		-0.348031	-6.01134		-0.00972578	-0.0155291
																			130	219.848	230.064	218.832	226.867	220.354	225.775	218.674	221.838	220.316	228.604	221.662	226.114	222.12	225.932	222.622	227.82	221.82	221.553	219.229	227.375			220.548	226.194		-0.567921	-5.97922		-0.0158706	-0.0154461
																			131	219.135	230.79	218.923	226.895	219.337	225.333	218.905	221.866	220.061	228.386	221.689	225.82	221.222	225.931	222.701	227.536	221.534	221.64	219.888	227.398			220.339	226.159		-0.776201	-6.01414		-0.0216911	-0.0155363
																			132	218.82	231.307	219.173	226.787	219.124	225.684	218.487	222.115	219.691	227.482	221.711	226.033	220.195	225.638	222.974	227.545	221.183	221.172	220.381	227.183			220.174	226.095		-0.941811	-6.07892		-0.0263191	-0.0157037
																			133	218.544	231.099	219.452	226.574	218.753	226.114	219.011	222.24	219.233	228.004	222.043	225.765	219.892	225.584	223.312	227.828	221.32	221.588	220.479	227.893			220.204	226.269		-0.911771	-5.9047		-0.0254796	-0.0152536
																			134	218.442	230.857	219.491	226.804	219.231	226.418	219.751	222.414	219.538	227.937	222.205	225.411	220.147	224.68	223.164	227.699	221.277	221.594	220.916	228.294			220.416	226.211		-0.699381	-5.96272		-0.0195443	-0.0154035
																			135	218.541	230.679	219.619	226.655	219.242	226.553	220.103	222.671	220.189	227.581	222.811	225.134	220.634	224.638	223.254	227.741	221.232	222.049	220.653	228.554			220.628	226.225		-0.487911	-5.94808		-0.0136348	-0.0153657
																			136	218.61	230.704	219.925	226.38	219.213	227.242	220.142	222.486	220.942	227.77	222.903	225.288	220.829	224.395	223.321	227.259	221.374	222.48	220.013	229.287			220.727	226.329		-0.388611	-5.84455		-0.0108598	-0.0150982
																			137	218.863	230.839	219.666	226.888	219.046	227.091	220.119	222.21	220.436	228.306	222.559	225.048	220.805	224.421	223.076	226.991	222.237	222.712	219.697	228.874			220.65	226.338		-0.465431	-5.8355		-0.0130065	-0.0150749
																			138	218.917	231.1	219.631	226.622	218.272	226.639	220.204	222.457	220.342	228.282	222.694	224.811	220.63	225.041	222.927	226.357	221.977	222.195	220.025	228.511			220.562	226.201		-0.553771	-5.97205		-0.0154752	-0.0154276
																			139	218.791	231.036	219.662	226.242	217.935	226.765	219.928	222.843	220.046	228.238	222.777	224.942	220.458	225.485	222.897	226.312	221.91	222.137	220.289	228.827			220.469	226.283		-0.646421	-5.89089		-0.0180643	-0.015218
																			140	218.97	230.65	220.058	226.887	217.869	226.393	219.635	222.501	220.089	228.259	222.633	225.027	220.287	225.408	222.513	226.482	221.528	221.976	220.103	228.388			220.368	226.197		-0.747141	-5.97637		-0.020879	-0.0154388
																			141	219.198	230.839	220.252	227.201	217.661	226.734	219.537	223.131	220.408	228.154	221.909	225.05	220.742	225.378	222.279	226.567	221.005	222.262	220.591	228.932			220.358	226.425		-0.757331	-5.74889		-0.0211637	-0.0148511
																			142	219.986	231.136	220.098	227.385	217.422	226.511	219.458	223.427	220.924	228.269	222.19	224.859	220.85	226.052	222.434	226.916	220.536	222.772	220.538	229.126			220.444	226.645		-0.671901	-5.52817		-0.0187764	-0.0142809
																			143	220.237	231.236	220.424	227.849	218.051	226.81	219.311	223.633	221.076	228.475	221.53	224.813	221.077	225.918	222.479	227.033	220.816	223.15	220.442	229.807			220.544	226.873		-0.571291	-5.30098		-0.0159648	-0.013694
																			144	220.502	231.251	220.223	228.082	218.52	227.178	219.296	223.862	220.985	228.538	221.492	224.806	221.056	225.57	222.889	227.614	220.95	223.129	220.08	229.166			220.599	226.92		-0.516191	-5.25389		-0.014425	-0.0135724
																			145	220.489	231.241	220.099	228.198	218.556	226.892	219.541	224.603	221.134	228.899	221.338	224.538	220.853	225.518	223.048	227.822	221.54	222.81	220.177	228.885			220.677	226.941		-0.438211	-5.23295		-0.0122459	-0.0135183
																			146	220.017	231.25	220.025	228.174	218.603	227.037	219.424	224.617	220.714	229.046	221.492	224.29	220.507	225.874	223.226	228.303	221.93	222.493	220.093	229.117			220.603	227.02		-0.512521	-5.15353		-0.0143225	-0.0133131
																			147	219.253	231.718	220.191	227.95	218.899	227.215	219.512	224.332	220.836	228.879	221.595	224.378	220.562	225.722	223.314	228.302	221.319	221.801	220.149	229.355			220.563	226.965		-0.552491	-5.20841		-0.0154394	-0.0134549
																			148	219.73	232.11	220.416	227.46	218.512	226.893	219.978	224.542	221.098	229.361	221.918	224.775	220.323	225.761	223.136	228.931	221.589	222.046	220.259	229.033			220.696	227.091		-0.419621	-5.08242		-0.0117264	-0.0131294
																			149	219.408	232.433	220.074	227.292	218.389	226.881	220.093	224.768	220.903	229.515	221.908	225.182	220.521	226.307	222.985	228.876	221.395	222.008	220.202	229.42			220.588	227.268		-0.527871	-4.90521		-0.0147514	-0.0126716
																			150	219.529	233.057	219.65	226.966	218.148	226.716	220.402	224.794	221.14	229.694	221.566	225.139	220.649	226.417	222.656	229.203	221.171	222.369	219.736	229.663			220.465	227.402		-0.651021	-4.7717		-0.0181929	-0.0123267
																			151	219.486	232.988	220.014	226.074	218.136	227.107	220.306	225.108	221.539	229.402	221.993	225.503	220.461	225.958	222.298	229.31	221.511	222.8	219.852	229.836			220.56	227.409		-0.556111	-4.76478		-0.0155406	-0.0123089
																			152	219.77	233.305	220.373	226.185	218.27	227.153	219.92	225.063	221.953	229.919	222.062	225.364	220.406	226.512	222.3	229.445	221.56	222.555	219.589	229.43			220.62	227.493		-0.495271	-4.6804		-0.0138404	-0.0120909
																			153	219.499	233.557	220.388	226.408	219.147	227.355	219.833	225.47	221.641	229.847	221.988	224.846	220.227	226.037	222.31	229.125	221.651	222.718	219.437	229.949			220.612	227.531		-0.503561	-4.64234		-0.0140721	-0.0119926
																			154	219.587	234.125	220.832	226.362	219.607	226.859	219.755	225.561	221.158	229.798	221.92	224.968	219.987	225.968	222.812	229.219	221.831	222.58	219.722	230.084			220.721	227.552		-0.394341	-4.62118		-0.0110199	-0.0119379
																			155	219.609	234.074	221.208	226.11	219.902	226.969	220.049	226.094	220.838	229.888	221.607	224.876	220.039	225.296	223.165	229.259	221.845	222.233	219.111	229.777			220.737	227.458		-0.378181	-4.71593		-0.0105683	-0.0121827
																			156	219.766	234.446	220.864	226.29	220.27	226.67	220.49	226.973	220.076	229.309	221.701	224.902	220.864	224.625	223.521	228.813	221.787	222.057	219.07	229.482			220.841	227.357		-0.274641	-4.8168		-0.00767489	-0.0124433
																			157	220.281	234.552	220.188	226.522	219.846	226.71	220.742	227.517	220.501	229.098	221.274	225.015	221.121	224.664	223.41	228.763	222.044	222.187	219.494	229.489			220.89	227.452		-0.225531	-4.72166		-0.0063025	-0.0121975
																			158	220.516	234.773	219.936	226.337	220.075	226.692	220.912	228.504	220.897	228.66	221.412	224.913	221.133	224.431	223.371	229.239	222.673	222.844	219.754	229.643			221.068	227.604		-0.0476612	-4.56992		-0.0013319	-0.0118055
																			159	220.472	235.031	219.251	226.274	219.753	226.902	221.039	229.35	220.761	228.475	221.921	225.126	221.208	224.418	222.859	228.984	222.148	223.154	219.945	230.014			220.936	227.773		-0.179901	-4.40087		-0.00502737	-0.0113688
																			160	220.675	235.414	218.978	226.222	219.966	227.244	221.196	230.621	220.834	228.595	222.053	224.833	220.966	224.493	223.017	228.937	222.422	223.19	220.263	230.362			221.037	227.991		-0.0787412	-4.18223		-0.00220043	-0.010804
																			161	220.945	235.037	219.316	226.374	220.162	226.876	220.944	231.212	221.042	228.475	222.182	225.035	220.106	225.404	222.626	229.216	221.754	222.983	219.975	230.524			220.905	228.114		-0.210411	-4.05992		-0.00587997	-0.010488
																			162	220.24	236.27	219.593	227.003	220.059	226.758	220.702	231.766	221.041	228.663	222.596	225.018	219.749	225.526	222.457	229.428	221.395	222.869	219.823	231.3			220.765	228.46		-0.350131	-3.71354		-0.00978447	-0.0095932
																			163	219.983	237.465	219.788	227.299	219.743	226.937	220.518	232.756	221.096	229.005	222.556	225.344	219.729	225.405	222.128	229.562	221.241	221.989	219.669	231.282			220.645	228.704		-0.470561	-3.4691		-0.0131499	-0.00896174
																			164	220.222	238.565	219.802	227.844	219.505	226.977	220.211	234.84	220.658	229.361	222.146	225.399	220.034	225.791	222.258	229.633	221.326	222.096	219.792	231.728			220.595	229.223		-0.520251	-2.95022		-0.0145385	-0.00762132
																			165	220.529	239.772	219.939	228.1	219.699	227.065	220.06	234.981	220.498	229.797	221.747	225.528	220.024	225.773	222.358	229.915	221.286	222.333	219.79	231.602			220.593	229.486		-0.522661	-2.68712		-0.0146058	-0.00694165
																			166	220.734	241.762	220.173	228.012	219.672	227.077	220.585	235.84	220.225	229.95	221.327	225.733	219.969	225.453	222.284	230.196	221.533	222.464	219.627	231.482			220.613	229.797		-0.502701	-2.37668		-0.0140481	-0.00613969
																			167	220.758	244.803	220.586	227.855	219.861	227.153	220.456	236.135	219.71	229.608	221.119	225.614	219.807	225.917	222.658	229.969	221.288	222.52	219.694	231.318			220.594	230.089		-0.521931	-2.08443		-0.0145854	-0.00538472
																			168	221.018	245.65	220.73	227.814	219.813	227.016	220.345	238.833	220.084	229.01	221.383	225.536	219.808	226.454	222.593	231.079	220.872	222.136	219.777	231.202			220.642	230.473		-0.473421	-1.70052		-0.0132298	-0.00439296
																			169	220.792	247.686	220.912	227.116	219.518	226.65	220.535	239.806	219.822	228.257	222.034	225.649	219.938	226.26	222.855	231.551	220.468	221.773	219.667	231.598			220.654	230.634		-0.461591	-1.53906		-0.0128992	-0.00397586
																			170	220.902	249.949	220.321	226.801	219.599	226.522	220.398	240.346	219.879	227.925	221.962	226.297	220.425	226.312	222.807	231.403	220.119	221.783	219.15	232.339			220.556	230.968		-0.559451	-1.20591		-0.0156339	-0.00311524
																			171	221.039	252.422	220.202	226.535	219.436	226.511	220.341	241.582	220.083	228.123	221.948	226.394	220.828	226.497	223.157	231.773	220.136	222.13	219.292	232.419			220.646	231.439		-0.469431	-0.734923		-0.0131183	-0.00189853
																			172	221.365	253.411	219.498	226.361	219.646	226.49	220.357	243.151	220.66	227.884	222.212	226.408	220.69	226.816	223.189	231.963	220.772	221.994	219.316	232.615			220.771	231.709		-0.345011	-0.464292		-0.00964139	-0.00119941
																			173	220.943	254.139	219.815	226.083	219.736	226.506	220.512	245.176	221.125	228.554	221.98	226.428	221	226.986	223.041	233.806	221.134	222.76	219.386	233.285			220.867	232.372		-0.248461	0.198768		-0.00694328	0.000513476
																			174	220.973	253.394	220.041	225.995	219.786	226.893	220.414	246.369	221.231	228.812	221.634	226.211	221.3	227.622	222.719	235.494	221.193	223.066	219.46	232.878			220.875	232.674		-0.240401	0.500057		-0.00671805	0.0012918
																			175	221.07	256.967	220.397	225.796	219.663	226.981	220.912	246.34	221.454	228.83	221.934	226.222	221.257	227.687	222.778	236.416	221.332	223.277	220.047	233.347			221.084	233.186		-0.0312612	1.01287		-0.000873599	0.00261654
																			176	221.412	256.711	220.216	225.63	219.546	227.121	220.928	248.423	221.373	228.968	221.593	225.952	221.121	227.232	222.855	237.065	221.424	223.122	219.806	233.117			221.027	233.334		-0.0882112	1.1605		-0.00246507	0.00299792
																			177	221.685	256.995	220.454	225.653	219.35	227.381	221.381	248.656	220.919	229.228	221.835	225.848	221.033	227.113	222.71	237.59	221.369	223.391	219.528	232.745			221.026	233.46		-0.0893512	1.28647		-0.00249693	0.00332333
																			178	222.425	258.582	219.833	226.079	219.042	227.511	221.607	248.897	221.014	229.569	222.04	226.09	220.229	226.99	223.409	238.898	221.418	223.366	219.889	233.297			221.091	233.928		-0.0250212	1.75421		-0.000699221	0.00453165
																			179	222.82	259.571	219.773	225.957	219.439	227.538	221.512	249.399	221.256	229.944	221.935	226.271	219.867	227.114	223.03	239.239	221.623	223.415	220.127	232.889			221.138	234.134		0.0225288	1.96003		0.000629571	0.00506334
																			180	222.538	260.613	219.751	226.099	219.882	227.577	221.519	250.613	221.471	229.908	221.981	226.547	220.068	227.061	222.987	239.487	222.362	224.202	220.1	232.818			221.266	234.493		0.150159	2.31901		0.00419621	0.0059907
																			181	222.848	259.977	219.701	226.438	220.03	228.23	221.417	254.191	221.189	229.722	221.925	227.104	219.965	227.227	222.33	239.808	222.554	224.48	220.473	233.51			221.243	235.069		0.127519	2.8952		0.00356353	0.00747917
																			182	222.785	260.009	219.983	226.433	219.958	228.658	221.752	252.131	220.665	230.03	221.844	227.669	220.073	227.767	221.795	240.052	222.816	224.661	220.77	233.714			221.244	235.112		0.128459	2.93874		0.0035898	0.00759165
																			183	222.732	262.082	220.126	226.234	220.081	228.916	221.674	250.832	220.615	230.118	221.852	228.029	219.885	228.121	222.158	242.031	222.881	224.633	221.488	233.755			221.349	235.475		0.233679	3.3015		0.00653019	0.00852877
																			184	222.556	261.705	220.354	226.268	219.292	229.685	221.902	250.266	220.576	229.872	222.749	227.815	220.012	228.364	222.854	243.566	222.383	224.727	221.081	234.149			221.376	235.642		0.260179	3.46815		0.00727073	0.00895927
																			185	223.314	262.368	220.097	226.374	219.041	230.275	222.155	250.609	220.649	230.465	222.85	227.224	219.854	228.564	223.671	244.74	222.308	224.589	220.755	234.256			221.469	235.946		0.353819	3.77274		0.00988752	0.00974612
																			186	223.198	259.938	219.696	226.537	219.485	230.9	221.847	250.387	221.01	230.02	222.992	226.913	220.137	229.647	224.264	244.626	222.12	225.221	220.683	234.69			221.543	235.888		0.427749	3.71442		0.0119535	0.00959546
																			187	223.883	259.167	219.617	226.481	219.354	231.503	222.5	248.541	221.153	230.554	222.763	227.045	220.79	230.023	225.07	246.154	221.956	225.698	220.316	234.83			221.74	236		0.624569	3.82601		0.0174537	0.00988373
																			188	224.609	259.814	219.327	226.443	220.035	231.292	222.262	247.934	220.822	230.379	222.602	227.044	221.513	230.408	225.188	247.377	221.72	226.456	219.752	235.642			221.783	236.279		0.667449	4.10523		0.018652	0.010605
																			189	224.556	258.689	219.516	226.465	219.767	230.507	222.667	250.548	220.53	230.512	221.975	227.812	221.681	230.567	224.79	248.177	221.749	227.279	219.964	235.967			221.72	236.652		0.603929	4.47875		0.0168769	0.01157
																			190	224.242	260.039	219.785	226.292	219.574	230.672	222.483	247.362	220.571	230.681	222.033	228.81	221.393	231.363	224.383	248.76	221.525	227.841	220.657	237.431			221.665	236.925		0.548929	4.75149		0.0153399	0.0122745
																			191	223.779	260.874	220.085	226.195	219.662	230.626	222.428	246.041	220	230.46	221.554	229.71	221.144	230.869	224.445	249.85	221.765	227.845	221.12	238.05			221.598	237.052		0.482479	4.87854		0.0134829	0.0126027
																			192	223.48	260.238	220.179	226.772	219.825	230.853	222.405	244.761	220.264	232.05	221.635	229.934	220.488	231.139	224.203	251.625	222.106	228.24	221.512	238.776			221.61	237.439		0.494189	5.26523		0.0138102	0.0136017
																			193	222.757	260.382	219.965	227	220.108	231.348	222.215	244.993	220.411	232.238	221.494	230.369	220.173	231.098	224.307	254.917	222.337	229.145	221.882	238.796			221.565	238.029		0.449439	5.85502		0.0125596	0.0151253
																			194	222.591	260.26	219.781	227.02	220.281	232.454	222.049	244.458	220.981	233.035	221.841	230.237	219.917	231.074	225.034	254.99	222.214	229.624	221.95	239.947			221.664	238.31		0.548309	6.13642		0.0153226	0.0158522
																			195	222.276	258.55	219.506	227.183	220.444	233.001	222.05	242.274	221.43	233.644	222.065	231.049	220.166	231.412	225.477	255.719	222.586	231.012	221.601	239.375			221.76	238.322		0.644449	6.14832		0.0180092	0.015883
																			196	221.964	256.542	219.478	226.921	220.155	233.294	221.535	241.939	221.43	233.241	222.256	231.074	220.482	232.044	225.593	254.274	223.048	231.594	221.965	240.617			221.791	238.154		0.675039	5.98037		0.0188641	0.0154491
																			197	221.648	257.383	219.726	226.178	220.46	233.85	221.455	241.623	221.553	234.18	222.641	231.728	220.418	232.161	225.574	254.442	223.243	232.268	222.131	240.466			221.885	238.428		0.769379	6.25455		0.0215004	0.0161574
																			198	221.411	257.082	220.325	225.965	220.42	234.53	221.132	241.733	221.498	233.573	222.775	232.317	220.71	233.471	225.482	254.483	223.079	232.788	222.578	241.743			221.941	238.769		0.825379	6.59501		0.0230653	0.0170369
																			199	220.668	256.283	220.354	225.77	220.692	235.124	221.298	240.451	221.424	235.12	222.742	233.023	220.627	234.928	225.104	254.31	222.885	234.117	221.901	242.779			221.77	239.19		0.653939	7.01691		0.0182744	0.0181268
																			200	221.036	256.214	220.396	225.647	221.046	235.002	221.009	238.444	221.278	235.519	222.491	233.386	220.595	236.205	224.776	255.104	222.605	234.68	221.329	242.528			221.656	239.273		0.540569	7.09927		0.0151063	0.0183396
																			201	220.682	255.655	220.34	225.597	221.555	235.462	221.44	237.897	221.579	235.79	222.6	233.53	220.268	236.899	224.612	255.087	222.512	235.424	220.949	243.147			221.654	239.449		0.538019	7.27536		0.015035	0.0187944
																			202	220.863	255.742	219.649	226.042	222.325	235.953	221.46	237.501	221.844	237.507	222.315	234.597	220.721	237.894	224.337	256.618	222.367	235.984	220.887	244.664			221.677	240.25		0.561049	8.07684		0.0156786	0.0208649
																			203	220.964	255.225	219.617	226.072	222.197	237.828	221.318	235.602	221.873	236.915	222.352	234.798	220.497	239.482	224.198	257.788	222.394	237.365	221.055	244.38			221.646	240.545		0.530839	8.37178		0.0148344	0.0216268
																			204	221.256	254.447	219.543	226.738	222.386	237.858	220.912	235.06	222.297	239.377	222.605	236.188	220.563	240.496	223.73	258.122	222.383	238.448	221.588	244.649			221.726	241.138		0.610549	8.96488		0.0170619	0.023159
																			205	221.62	254.552	219.166	226.937	222.713	237.973	220.974	233.664	222.157	238.587	222.926	236.435	220.675	240.142	224.119	257.224	222.437	240.052	221.805	244.274			221.859	240.984		0.743509	8.81024		0.0207775	0.0227595
																			206	221.507	254.802	219.304	226.995	223.531	238.636	220.417	234.293	221.943	239.968	223.124	236.255	220.342	241.252	224.272	256.75	222.629	240.523	221.986	244.574			221.905	241.405		0.789839	9.23117		0.0220722	0.0238469
																			207	221.866	256.055	219.351	226.85	223.173	239.463	220.411	233.011	221.899	240.701	223.224	238.145	220.368	242.532	224.213	259.089	223.031	241.091	221.646	244.568			221.918	242.151		0.802599	9.97708		0.0224287	0.0257738
																			208	221.953	254.568	219.55	226.579	223.279	238.982	220.414	231.549	221.561	240.627	223.285	237.098	220.884	245.047	224.04	259.231	223.409	242.65	221.551	244.787			221.992	242.112		0.876869	9.93823		0.0245042	0.0256734
																			209	221.823	255.555	219.611	226.092	222.829	239.72	220.69	230.949	221.774	244.303	222.446	237.888	221.196	245.722	223.865	258.987	223.565	242.825	221.265	245.236			221.906	242.728		0.790769	10.5542		0.0220982	0.0272646
																			210	221.568	256.339	220.317	225.761	223.011	239.983	220.462	230.655	221.612	242.897	222.413	237.618	221.509	245.982	223.41	259.288	223.515	243.862	220.835	245.29			221.865	242.767		0.749489	10.5939		0.0209446	0.0273672
																			211	221.409	256.475	220.384	226.434	222.879	241.847	220.232	230.32	222.194	245.404	222.211	238.659	222.328	248.232	223.128	259.055	223.742	245.213	220.245	245.618			221.875	243.726		0.759649	11.5522		0.0212285	0.0298427
																			212	221.504	257.814	220.859	226.502	222.831	241.273	219.826	229.475	223.002	245.554	222.684	238.687	222.817	249.114	223.412	259.345	224.003	245.682	219.619	245.059			222.056	243.85		0.940079	11.6769		0.0262706	0.030165
																			213	221.197	257.644	220.945	226.623	222.927	241.808	219.606	229.316	222.241	244.442	223.331	239.022	223.611	249.427	223.737	258.348	224.059	246.041	219.281	244.282			222.094	243.695		0.978119	11.5217		0.0273337	0.0297641
																			214	221.539	257.182	220.811	226.863	223.13	242.334	219.789	229.019	223.237	248.175	223.568	241.224	223.789	249.721	224.134	257.869	224.465	246.66	219.342	243.498			222.38	244.255		1.26469	12.081		0.0353419	0.0312088
																			215	221.778	259.868	220.867	226.96	223.027	242.421	220.147	228.55	222.579	245.68	223.794	240.267	223.475	250.499	223.87	257.346	224.495	247.146	219.555	243.638			222.359	244.237		1.24313	12.0639		0.0347394	0.0311647
																			216	221.702	258.757	220.768	226.304	222.707	245.589	220.152	228.961	222.83	250.144	224.113	242.554	223.564	253.605	223.484	256.714	224.729	247.59	220.351	242.442			222.44	245.266		1.32426	13.0923		0.0370066	0.0338215
																			217	222.101	259.813	220.097	226.516	222.585	243.551	220.403	228.724	222.968	248.47	224.148	242.063	223.799	255.404	223.513	257.013	225.195	247.986	220.41	241.809			222.522	245.135		1.40637	12.9614		0.0393012	0.0334831
																			218	222.004	260.62	219.514	226.648	222.501	243.827	220.364	228.512	223.364	249.871	223.804	242.145	223.753	255.626	223.689	255.021	225.673	248.455	220.711	240.733			222.538	245.146		1.42208	12.9721		0.0397402	0.0335109
																			219	221.989	260.142	219.093	226.749	222.619	243.389	219.5	228.543	224.198	252.441	223.8	243.969	223.745	257.568	223.828	255.399	225.928	248.347	220.698	240.061			222.54	245.661		1.4243	13.4871		0.0398022	0.0348413
																			220	222.644	260.444	218.696	227.055	221.589	244.986	219.536	227.801	223.588	249.15	223.428	242.747	224.156	260.131	224.032	255.321	226.311	247.522	220.303	238.977			222.428	245.413		1.31271	13.2399		0.0366838	0.0342027
																			221	222.935	258.948	219.111	227.54	221.317	244.033	219.759	227.497	223.88	253.857	223.803	244.287	224.81	263.004	224.157	254.848	226.997	246.551	220.072	238.841			222.684	245.941		1.56846	13.7671		0.0438308	0.0355645
																			222	223.281	259.168	219.562	227.762	220.992	243.669	220.209	227.133	223.536	250.497	223.899	243.673	225.124	262.416	224.022	254.081	227.196	247.527	220.076	238.304			222.79	245.423		1.67407	13.2495		0.0467821	0.0342274
																			223	223.989	259.052	219.859	227.951	220.75	244.121	220.4	227.117	222.526	251.65	224.055	243.884	225.391	262.65	224.598	252.064	227.678	248.004	220.079	237.642			222.933	245.413		1.81701	13.2398		0.0507766	0.0342025
																			224	223.832	257.562	219.878	228.052	220.831	245.148	220.652	227.521	223.239	251.176	224.606	244.519	225.096	264.139	224.809	250.992	228.36	247.434	220.159	237.343			223.146	245.389		2.03052	13.2151		0.0567431	0.0341386
																			225	223.537	258.497	220.408	228.109	220.493	243.752	220.796	227.869	222.492	248.133	224.207	244.129	225.938	264.526	224.72	250.847	228.47	246.402	220.24	236.977			223.13	244.924		2.01451	12.7505		0.0562957	0.0329383
																			226	222.705	258.519	219.869	228.192	220.443	246.347	220.696	228.041	223.118	254.929	224.524	246.114	227.237	266.221	224.654	248.411	228.245	247.231	220.276	236.632			223.176	246.064		2.0608	13.8902		0.0575893	0.0358826

## Sheet: S4 - Spd2-Cnn alignment
units are pixels after 5x5 scaling - so each pixel = 0.02092um
																					Cnn																		Spd2
	movie1	Cnn_coordinate		Spd2_coordinate						offset bead corrected			a2 + b2 = c2								movie1	movie2	movie3	movie4	movie5	movie6	movie7	movie8	movie9	movie10	movie11	movie12	movie13	movie16	movie17	movie18			movie1	movie2	movie3	movie4	movie5	movie6	movie7	movie8	movie9	movie10	movie11
	time(s)	x	y	x	y		x offset	y offset		x offset	y offset		(x-x)^2	(y-y)^2	distance^2	distance(pixels)	distance(um)			0	433.5	484	446.667	462	444	457.667	377	383	317	407	364	428	336	534	487	463			707	1012.5	740	873	607	526	738	717	616	808	605
	60	670.63	629.29	672.07	625.6		1.44	-3.69		0.053694	-1.4163		0.00288305	2.0059	2.00878	1.41732	0.0296503			1	438.556	490.818	449.375	450.75	449.1	457.875	387.8	396.25	312.5	407	369.25	428	331.5	538.5	494.5	496.875			690.909	1016.22	763.667	787.875	602.9	506.667	738	726.75	602.5	776.125	634.625
																				2	433.938	492.429	450.188	448.875	450.812	459.235	391.4	397.75	311.75	415.125	366.75	428.875	330.75	539.25	495.75	499.812			676.133	1015.5	756.471	779.812	605.133	498.706	726.188	712.5	577.562	761.625	639.562
																				3	435.143	496.565	448.955	446.65	449.227	461	392.5	398.05	321.25	404.4	366.05	429.4	330	550.05	514.7	500.4			655.348	1012.5	748.364	778.2	608.583	499.636	693.652	710.35	574.8	759	609
	movie2	Cnn_coordinate		Spd2_coordinate									a2 + b2 = c2							4	434.133	497.429	450.207	446.583	451.889	454.276	392.148	398.25	323.25	402.833	356.167	430.417	329.917	551.875	516.917	500.792			618.25	1014.61	728.704	777.125	598.207	488.556	688.37	699.667	573.5	737.708	603.167
	time(s)	x	y	x	y								(x-x)^2	(y-y)^2	distance^2	distance(pixels)	distance(um)			5	424.514	500	444.8	447.225	453.676	456.571	392.667	394.375	329.1	403.025	344.225	430.075	332.775	553.6	521.725	501.3			611.824	936.412	711.485	736.45	592.968	484.167	682.054	678.375	563	704.8	579.325
	60	333.63	313.88	334.21	309.6		0.58	-4.28		-0.806306	-2.0063		0.650129	4.02523	4.67536	2.16226	0.0452345			6	419.077	498.733	431.184	446.194	440.047	454.538	386.69	388.444	328.222	403.639	335.139	429.722	334.556	548.972	519.667	476.778			601.571	887.19	688.093	693.361	567.75	467.125	674.333	654.75	553.083	671.444	552.972
																				7	415.021	496.444	428.12	447.958	431.468	449.021	383.735	388.083	327.583	397.708	333.208	432.229	331.792	543.729	514.604	476.667			589.25	865.717	652.583	680.312	550.349	457.562	651.604	628.958	539.729	636.208	545.583
																				8	413.055	494.963	428.471	452.839	427.519	450.442	378.904	389	327.143	398.732	333.464	430.571	333.607	519.304	501.732	474.5			569.25	844.426	636.385	673.964	539.14	445.34	609.196	614.286	531.036	624.893	517.464
	movie3	Cnn_coordinate		Spd2_coordinate									a2 + b2 = c2							9	410.383	486.724	427.787	453.839	421.649	447.733	378.328	391.25	325.036	389.179	333.643	421.393	333.464	512.929	497.321	477.321			542.103	830.667	606.525	661.196	521.763	422.7	589.771	580.518	504.054	590.286	508.179
	time(s)	x	y	x	y								(x-x)^2	(y-y)^2	distance^2	distance(pixels)	distance(um)			10	402.284	480.667	424.298	449.882	414.149	438.209	372.258	394.074	321.412	385.221	336.926	415.603	326.838	498.765	486.471	467.691			524.179	746.646	584.091	606.515	488.738	408.221	576.809	555.456	483.191	555.088	475.779
	60	370.08	369.18	373.7	362.91		3.62	-6.27		2.23369	-3.9963		4.98939	15.9704	20.9598	4.57819	0.0957757			11	392.943	458.48	421.648	449.391	408.63	429.638	361.623	385.516	323.906	383.719	334.578	411.656	325.578	485.25	476.062	450.188			500.284	695.857	557.73	548.266	450.827	390.236	565.671	518.672	458.359	520.203	449.438
																				12	386.646	449.092	417.469	449.025	403.974	414.827	357.63	382.062	320.525	374.288	325.7	393.712	320.587	478.987	472.9	448.525			479.507	661.85	522.792	533.588	427.356	376.218	532.87	486.587	433.263	482.212	431.8
																				13	383.349	446.517	413.362	437.315	400.209	413.607	354.105	374.402	312.043	361.054	323.848	386.13	310.565	467.043	455.859	439.109			434.135	641.839	502.776	510.739	416.225	368.617	486.928	465.359	416.913	457.283	396.793
	movie4	Cnn_coordinate		Spd2_coordinate									a2 + b2 = c2							14	380.598	440.409	410.489	428.511	396.824	409.761	349.393	370.795	305.455	352.364	318.307	373.75	309.193	460.114	449.5	433			408.533	625	469.856	501.58	398.852	345.663	457.957	442.568	397.273	430.489	382.318
	time(s)	x	y	x	y								(x-x)^2	(y-y)^2	distance^2	distance(pixels)	distance(um)			15	374.729	435.98	400.898	419.969	390.423	404.091	345.23	361.177	298.74	346.542	313.865	367.219	308.594	453.021	442.844	425.156			393.263	550.464	448.909	468.375	378.551	335.278	439.216	415.292	374.271	399.479	367.75
	60	392.08	360.65	393.99	359		1.91	-1.65		0.523694	0.623701		0.274255	0.389003	0.663259	0.814407	0.0170374			16	368.149	423.163	389.202	410.542	382.606	399.631	339.291	352.01	292.958	343.531	311.854	363.635	307.135	443.885	436.812	402.719			379.748	502.238	421.305	426.635	355.14	316.087	430.429	390.646	354.948	376.448	346.562
																				17	362.128	414.434	390.505	404.793	378.019	389.241	336.39	347.397	290.509	339.336	308.414	353.724	307.914	438.491	431.267	388			367.61	472.843	392.204	405.733	340.179	306.946	405.284	370.078	337.724	356.379	333.802
																				18	359.946	406.025	385	393.742	375.537	382.321	333.016	341.425	286.042	335.05	305.008	345.592	310.417	423.975	419.492	381.425			343.893	452.5	377.314	391.708	330.074	300.232	373.085	356.392	326.517	342.525	309.583
	movie5	Cnn_coordinate		Spd2_coordinate									a2 + b2 = c2							19	351.74	398.571	381.24	389.417	366.869	375.935	327.227	339.317	286	324.675	302.667	332.85	307.975	414.542	411.508	380.142			328.26	438.182	358.738	387.858	315.923	287.473	353.721	340.65	309.867	327.525	299.508
	time(s)	x	y	x	y								(x-x)^2	(y-y)^2	distance^2	distance(pixels)	distance(um)			20	343.391	387.954	371.151	379.726	361.215	369.714	320.677	331.46	283.363	321.411	296.411	328.073	302.097	405.75	398.202	364.435			314.926	395.297	344.202	362.54	302.916	278.936	340.945	324.065	300.315	313.718	288.016
	60	448.67	363.87	448.95	360.45		0.28	-3.42		-1.10631	-1.1463		1.22391	1.314	2.53791	1.59308	0.0333273			21	337.881	379.385	360.737	370.285	351.737	362.212	309.876	323.951	281.069	316.708	294.021	321.438	296.972	391.458	382.368	352.507			305.265	371.743	333.353	339.076	287.397	268.053	333.252	311.139	287.847	296.944	278.319
																				22	331.374	372.232	356.186	365.993	347.245	355.818	307.444	320.559	279.522	310.684	290.956	308.735	292.757	382.456	373.338	345.978			296.691	356.403	319.82	326.787	278.159	260.775	324.269	298.471	278.75	280.404	273.169
																				23	327.021	367.61	351.643	357.571	342.013	349.347	304.879	318.529	275.443	302.364	288.579	304.879	282.993	368.771	363.4	341.8			281.869	349.145	310.358	320.807	272.265	256.292	305.707	292.836	275.879	275.857	263.379
	movie6	Cnn_coordinate		Spd2_coordinate									a2 + b2 = c2							24	321.188	357.842	348.223	353.572	339.324	344.297	299.153	315.605	272.829	297.263	285.217	297.171	279.553	360.809	357.118	338.5			275.644	343.324	301.072	315.164	266.293	248.362	294.639	284.237	269.507	267.599	258.625
	time(s)	x	y	x	y								(x-x)^2	(y-y)^2	distance^2	distance(pixels)	distance(um)			25	314.129	352.25	338.321	349.548	331.565	333.269	295.247	307.655	270.488	293.202	280.536	291.958	274.905	350.72	348.94	328.613			271.785	319.135	294.323	301.036	261.703	245.536	289.098	275.726	261.577	263.054	253.208
	60	416.15	379.13	418.44	375.62		2.29	-3.51		0.903694	-1.2363		0.816663	1.52843	2.3451	1.53137	0.0320363			26	305.552	342.506	331.988	343.71	323.071	328.024	289.702	295.92	263.898	288.864	275.824	285.551	271.523	342.006	341.517	321.693			268.982	306.488	288.494	290.898	253.337	241.471	284.779	268.188	256.83	259.636	249.472
																				27	302.167	336.713	327.126	339.47	316.045	325.685	285.165	290	261.451	288.689	274.768	281.89	270.518	337.902	337.262	315.768			265.509	297.8	283.648	280.896	247.586	236.837	277.241	261.421	252.78	255.299	247.5
																				28	300.401	330.194	321.287	332.458	312.113	319.277	284.083	286.619	260.167	280.077	273.387	280.054	269.78	328.506	325.315	312.952			261.293	292.704	277.541	278.179	242.563	235.304	266.867	259.196	251.143	253	244.345
	movie7	Cnn_coordinate		Spd2_coordinate									a2 + b2 = c2							29	295.406	324.764	317.386	328.391	306.867	315.889	281.077	283.536	258.521	275.255	270.932	275.151	268.505	325.531	319.391	310.818			257.797	290.508	272.295	276.104	241.777	233.075	261.219	255.885	248.677	249.146	242.953
	time(s)	x	y	x	y								(x-x)^2	(y-y)^2	distance^2	distance(pixels)	distance(um)			30	291.788	316.52	312.613	321.138	302.041	309.691	278.061	282.803	260.154	273.718	268.335	275.324	268.553	320.186	312.851	307.574			253.591	284.878	268.715	271.782	238.492	229.402	258.77	252.09	246.16	246.096	239.255
	60	410.25	403.75	412.47	397.32		2.22	-6.43		0.833694	-4.1563		0.695046	17.2748	17.9699	4.23909	0.0886817			31	285.795	311.245	305.54	313.183	295.598	307.227	274.774	282.764	261.163	271.76	265.865	274.76	265.798	312.043	307.625	301.957			248.706	281.351	265.462	267.279	235.958	227.98	256.413	248.885	242.216	242.255	237.327
																				32	281.079	306.184	304.015	309.04	292.357	303.068	271.885	283.895	261.08	267.805	262.81	270.27	263.515	309.76	303.405	296.98			248.415	276.686	263.053	262.485	236.99	227.03	254.116	248.04	239.49	239.235	237.195
																				33	278.767	305.834	300.464	300.817	290.832	301.301	268.588	283.144	258.5	264.827	261.673	267.303	259.986	302.591	299.048	294.178			247.744	272.879	262.297	259.192	238.195	225.986	251.192	246.505	238.115	237.51	233.962
	movie8	Cnn_coordinate		Spd2_coordinate									a2 + b2 = c2							34	275.928	304.67	297.591	296.39	288.297	299.844	264.905	281.228	257.377	263.702	257.943	265.768	259.013	301.048	297.184	290.763			247.706	269.68	260.93	254.316	237.594	222.521	249.665	243.882	238.329	238.346	234.281
	time(s)	x	y	x	y								(x-x)^2	(y-y)^2	distance^2	distance(pixels)	distance(um)			35	271.199	301.868	291.658	293.875	283.449	294.95	262.07	276.51	253.135	261.577	255.495	263.731	257.596	295.736	295.562	285.971			247.787	263.893	261.072	252.351	235.146	223.844	247.603	242.053	236.505	237.274	236.611
	60	483.63	449.97	488.98	447.93		5.35	-2.04		3.96369	0.233701		15.7109	0.0546164	15.7655	3.97058	0.0830645			36	269.596	301.155	287.932	290.616	279.009	290.903	256.665	268.983	251.565	259.28	252.03	262.534	254.267	292.681	293.022	285.254			246.284	259.439	259.838	246.931	233.258	224.548	244.73	240.034	234.69	234.647	237.095
																				37	267.409	297.63	285.606	288.474	276.462	287.346	252.826	265.588	249.982	258.232	249.864	260.447	255.189	289.101	291.623	283.553			243.103	258.95	257.212	244.811	229.289	222.604	244.092	242.412	234.412	232.298	236.496
																				38	266.472	296.801	283.243	284.609	275.682	285.432	250.017	262.859	248.957	256.531	249.293	258.547	253.348	283.941	286.098	282.551			240.447	258.502	254.312	244.539	227.154	222.593	241.551	241.934	231.93	230.992	234.703
	movie9	Cnn_coordinate		Spd2_coordinate									a2 + b2 = c2							39	263.612	294.456	284.375	280.137	274.575	284.673	248.714	262.403	248.173	255.677	248.601	255.242	252.968	279.407	283.109	280.214			237.707	260.298	251.191	243.988	223.368	225.047	239.738	242.339	229.706	228.464	232.23
	time(s)	x	y	x	y								(x-x)^2	(y-y)^2	distance^2	distance(pixels)	distance(um)			40	263.385	292.794	283.144	277.648	273.713	283.308	247.6	261.979	247.894	253.771	249.555	253.631	252.691	276.869	280.28	278.424			237.337	257.77	250.578	242.144	222.268	223.823	239.012	242.369	229.22	228.458	229.597
	60	471.61	444.71	472.76	439.83		1.15	-4.88		-0.236306	-2.6063		0.0558405	6.79279	6.84863	2.61699	0.0547474			41	261.969	289.047	282.969	277.287	273.811	284.184	246.054	261.055	247.71	253.805	250.533	253.625	250.816	274.772	277.449	274.224			236.946	257.445	250.558	241.504	223.38	221.403	238.352	241.978	227.915	229.438	228.202
																				42	260.088	288.708	281.311	275.799	272.562	281.243	245.481	262.076	247.481	252.742	249.352	253.265	248.004	273.409	275.705	272.803			237.136	256.846	251.414	241.754	222.95	219.787	237.447	238.644	226.792	231.78	227.216
																				43	259.296	288.063	281.151	273.038	272.876	279.71	245.48	261.677	247.031	250.892	249.576	253.753	244.108	272.722	274.333	271.497			236.03	255.443	252.283	241.01	223.775	217.889	236.175	236.722	226.399	232.167	226.92
	movie10	Cnn_coordinate		Spd2_coordinate									a2 + b2 = c2							44	257.982	284.965	279.586	271.721	272.158	276.265	243.928	260.989	246.348	247.319	247.754	255.076	241.5	273.17	274.279	269.076			235.622	253.675	251.715	240.145	225.047	216.548	236.087	235.529	225.71	231.971	227.384
	time(s)	x	y	x	y								(x-x)^2	(y-y)^2	distance^2	distance(pixels)	distance(um)			45	256.208	282.568	277.586	271.379	268.739	273.138	243.512	258.989	244.658	248.54	247.279	254.246	240.092	274.136	274.941	264.868			235.656	251.948	251.305	239.588	226.221	216.551	236.161	233.886	225.055	231.272	227.151
	60	346.85	310.64	345.77	309.27		-1.08	-1.37		-2.46631	0.903701		6.08267	0.816676	6.89934	2.62666	0.0549497			46	253.81	279.217	275.007	273.25	267.066	270.254	242.747	256.405	243.264	248.334	246.24	253.797	239.76	273.851	274.932	262.236			236.25	252.527	249.821	238.588	227.454	218.514	236.14	232.507	224.351	230.929	227.318
																				47	253.591	278.777	273.838	273.144	264.213	268.209	242.05	255.586	241.5	247.719	244.497	253.62	239.664	272.726	274.654	261.682			236.061	252.333	249.177	238.144	226.994	219.783	236.09	232.568	223.209	229.432	227.986
																				48	252.647	278.08	272.857	273.131	262.226	266.444	240.841	254.66	241.013	248.397	243.112	251.747	239.942	270.244	274.635	261.369			236.667	252.572	248.299	237.795	227.258	220.168	236.686	233.901	223.337	228.487	228.09
	movie11	Cnn_coordinate		Spd2_coordinate									a2 + b2 = c2							49	252.492	276.34	272.339	270.724	261.901	265.513	239.58	253.868	239.938	249.438	242.566	248.375	242.22	270.263	273.191	261.609			235.516	253.231	248.229	236.783	225.61	219.354	236.977	235.168	223.612	227.625	229.191
	time(s)	x	y	x	y								(x-x)^2	(y-y)^2	distance^2	distance(pixels)	distance(um)			50	251.466	274.379	272.384	267.61	261.516	265.11	239.06	253.321	239.372	249.58	240.458	247.298	240.515	267.58	270.479	261.491			236.292	251.677	248.361	237.643	224.5	218.695	236.479	235.759	222.036	226.485	228.17
	60	378.07	414.04	382.2	409.38		4.13	-4.66		2.74369	-2.3863		7.52786	5.69442	13.2223	3.63624	0.0760702			51	251.621	272.812	271.426	265.318	259.77	265.178	239.12	251.093	238.247	248.059	240.235	247.111	239.111	265.426	268.185	260.466			237.34	249.592	248.55	239.824	222.284	217.871	235.462	235.741	221.472	226.657	228.701
																				52	249.064	271.168	270.874	264.019	260.523	265.271	237.964	249.875	238.167	248.353	239.558	244.372	238.58	265.176	266.997	259.699			236.68	249.776	248.036	240.269	222.39	217.81	234.309	235.811	220.968	226.526	228.34
																				53	248.306	272.151	270.273	263.302	260.924	266.551	238.37	249.058	236.506	247.093	239.709	244.145	236.625	263.849	264.799	259.753			235.383	248.473	247.354	241.029	222.121	218.404	232.035	235.337	219.491	226.942	225.456
	movie12	Cnn_coordinate		Spd2_coordinate									a2 + b2 = c2							54	248.111	272.043	269.952	263.552	261.857	267.017	237.38	249.593	234.932	244.941	239.88	244.525	236.151	262.593	264.488	258.04			235.249	249.213	246.945	240.16	222.357	219.033	232.458	234.552	219.892	227.059	225.494
	time(s)	x	y	x	y								(x-x)^2	(y-y)^2	distance^2	distance(pixels)	distance(um)			55	248.755	272.147	269.898	262.793	261.282	267.135	236.501	248.045	234.806	244.872	240.168	243.617	236.112	260.801	263.508	255.992			234.418	250.187	246.826	238.072	223.321	217.298	234.389	233.702	220.886	226.88	225.5
	60	372.67	332.86	372.43	329.68		-0.24	-3.18		-1.62631	-0.906299		2.64487	0.821377	3.46625	1.86179	0.0389486			56	247.601	272.257	270.685	262.11	260.916	265.586	236.17	248.064	234.044	244.488	241.375	243.172	235.843	260.663	263.166	255.276			233.067	248.801	247.026	236.401	224.261	217.067	234.627	233.323	221.203	225.971	223.974
																				57	248.298	271.53	272.058	261.272	260.008	264.734	236.031	247.65	233.758	244.561	242.769	244.089	235.625	260.169	260.961	257.103			234.915	247.747	246.801	236.294	223.863	217.171	235.485	233.264	221.325	226.161	223.964
																				58	249.119	270.618	271.081	261.816	258.561	264.395	235.436	247.918	235.016	245.473	243.058	244.148	235.742	258.434	259.679	257.17			235.789	248.088	245.858	236.324	223.457	217.098	235.027	233.319	221.104	225.97	224.371
	movie13	Cnn_coordinate		Spd2_coordinate									a2 + b2 = c2							59	248.275	269.709	270.751	260.59	257.374	265.169	233.765	247.902	233.908	246.016	242.38	244.136	236.334	257.807	257.193	258.31			235.91	247.778	244.71	236.054	223.077	217.264	233.981	233.163	220.921	225.332	224.897
	time(s)	x	y	x	y								(x-x)^2	(y-y)^2	distance^2	distance(pixels)	distance(um)			60	247.359	269.283	269.982	261.117	258.019	264.333	231.78	249.492	235.867	245.281	242.49	244.819	236.51	257.52	258.929	259.168			234.387	247.95	245.278	235.625	222.914	217.746	231.377	233.579	221.962	225.719	226.12
	60	375.38	352.28	377.99	347.31		2.61	-4.97		1.22369	-2.6963		1.49743	7.27003	8.76745	2.96099	0.0619439			61	246.912	268.913	268.55	260.564	259.003	264.114	231.17	247.899	235.76	243.995	242.461	245.356	237.173	257.18	259.291	259.709			234.242	249.618	244.959	234.778	222.632	217.644	231.443	234.567	222.892	225.216	225.897
																				62	246.63	268.535	267.553	260.638	258.743	264.161	232.092	247.691	235.092	240.997	242.036	244.355	237.406	256.974	260.084	257.487			233.48	249.276	245.908	233.962	221.793	216.238	231.394	235.026	223.526	225.224	225.763
																				63	245.081	268.799	267.632	259.073	259.781	264.901	232.283	247.81	234.352	239.165	242.025	243.867	237.458	255.215	258.883	257.22			232.916	248.978	245.909	234.107	222.356	216.477	231.434	234.277	223.667	225.883	224.327
	movie16	Cnn_coordinate		Spd2_coordinate									a2 + b2 = c2							64	245.186	268.762	267.52	259.918	261.054	264.5	233.811	248.296	234.572	238.923	242.273	242.83	236.562	254.198	258.57	257.461			234.167	249.472	245.985	234.142	221.763	215.632	230.654	233.822	223.588	226.946	223.191
	time(s)	x	y	x	y								(x-x)^2	(y-y)^2	distance^2	distance(pixels)	distance(um)			65	244.459	268.349	267.295	259.567	260.19	265.466	234.21	247.956	231.243	239.6	242.697	243.083	235.382	254.014	258.206	256.917			234.598	249.086	246.483	234.521	221.473	215.827	230.917	232.792	223.264	227.88	223.206
	60	329.02	307.14	328.86	304.91		-0.16	-2.23		-1.54631	0.0437014		2.39106	0.00190982	2.39297	1.54692	0.0323616			66	243.891	266.849	266.908	260.145	259.979	266.178	233.986	248.557	232.13	240.592	241.39	242.473	235.592	253.23	258.005	255.637			236.021	249.287	246.931	233.885	220.746	217.187	230.798	232.34	222.438	229.732	224.053
																				67	242.419	265.543	268.268	259.592	260.139	265.014	232.906	247.67	232.073	241.498	241.486	241.913	235.111	253.059	257.873	254.658			234.781	248.857	247.514	234.512	219.995	217.708	231.37	232.403	221.054	229.017	225.611
																				68	243.148	265.69	268.234	260.777	258.847	263.936	232.951	245.982	232.854	240.283	240.973	242.296	234.058	253.571	258.434	253.715			232.923	248.599	247.749	234.58	220.105	218.063	230.787	232.084	220.073	229.011	225.885
	movie17	Cnn_coordinate		Spd2_coordinate									a2 + b2 = c2							69	242.536	265.221	269.141	260.327	258.685	262.988	231.731	245.113	232.421	238.841	239.764	242.611	233.731	253.675	256.666	253.418			232.813	247.301	247.882	234.832	219.568	218.589	230.046	232.175	220.195	228.906	226.575
	time(s)	x	y	x	y								(x-x)^2	(y-y)^2	distance^2	distance(pixels)	distance(um)			70	242.364	265.207	270.356	260.29	258.929	263.029	231.774	243.574	232.895	238.627	240.029	241.27	233.795	255.074	255.915	252.522			231.116	246.3	247.678	234.804	219.263	219.266	230.152	232.257	220.875	228.098	226.4
	60	383.88	351.58	387.09	351.25		3.21	-0.33		1.82369	1.9437		3.32586	3.77798	7.10384	2.6653	0.0557581			71	243.239	264.956	270.838	259.435	257.2	264.795	231.842	241.715	232.565	238.526	239.327	241.187	233.591	256.121	253.36	252.68			231.545	246.229	246.728	235.283	219.857	218.962	229.808	231.369	222.084	228.907	225.703
																				72	242.532	266.151	269.479	260.231	255.645	265.439	232.354	242.483	232.196	238.396	238.323	240.519	233.425	255.671	251.744	252.556			232.622	246.381	247.358	235.169	220.774	217.581	229.149	232.302	223.025	227.554	224.715
																				73	242.176	265.281	268.022	259.683	255.637	264.785	232.382	242.644	232.403	239.925	238.192	240.974	234.914	254.935	251.899	252.845			232.229	246.654	247.522	235.075	221.149	216.985	228.565	233.144	222.522	226.282	223.159
	movie18	Cnn_coordinate		Spd2_coordinate									a2 + b2 = c2							74	240.354	266.526	266.818	259.218	255.384	264.238	231.276	243.325	231.707	241.362	238.869	241.226	235.259	254.31	252.377	253.114			232.349	246.361	248.459	234.642	221.908	218.353	229.452	233.461	221.599	226.556	222.052
	time(s)	x	y	x	y								(x-x)^2	(y-y)^2	distance^2	distance(pixels)	distance(um)			75	240.116	266.479	265.331	257.943	255.089	262.401	230.095	244.714	232.676	241.483	238.737	242.277	234.971	252.76	252.679	252.664			232.582	246.341	248.366	233.561	222.151	218.076	230.464	233.54	221.861	226.345	221.555
	60	403.76	389.46	405.75	384.56		1.99	-4.9		0.603694	-2.6263		0.364446	6.89744	7.26189	2.69479	0.056375			76	239.898	263.943	264.839	257.121	256.514	261.123	228.845	245.867	233.569	241.754	238.704	243.654	235.217	252.104	252.844	253.435			232.371	246.77	249.71	231.887	221.692	219.658	230.637	235.125	220.731	225.827	223.033
																				77	239.648	263.253	265.822	256.516	257.69	261.869	227.938	246.135	232.786	240.984	238.615	243.038	235.593	252.643	252.853	254.486			231.017	245.745	249.186	231.163	221.356	220.717	230.414	233.819	220.728	226.847	224.165
																				78	240.282	262.614	265.128	255.342	257.51	262.102	228.268	246.002	234.298	238.674	238.737	242.683	234.826	250.758	252.87	253.956			230.501	245.2	248.413	230.912	220.668	221.798	230.317	233.912	220.324	226.494	225.401
																pixels	um			79	240.922	263.392	265.791	255.724	257.291	263.686	228.425	245.218	234.147	235.754	238.802	240.365	234.397	250.81	251.522	254.702			230.978	244.628	247.934	231.94	220.994	220.626	229.685	232.954	219.984	225.218	225.524
																Average distance	Average distance			80	241.478	264.114	265.634	258.219	256.018	262.549	228.702	244.888	233.473	234.475	239.894	239.437	233.14	250.631	251.288	254.092			230.164	244.957	248.081	233.256	222.711	219.964	229.289	232.475	219.185	223.942	225.585
																2.55725	0.0534976			81	240.865	264.522	266.008	258.098	253.963	261.966	228.696	244.57	233.484	233.926	239.436	238.996	231.946	251.314	253.996	253.79			230.737	245.074	248.17	234.338	221.777	218.409	228.924	232.174	218.802	224.4	224.568
																				82	241.447	265.15	266.431	258.188	254.743	263.515	229.271	244.659	232.121	235.91	239.054	239.334	231.7	252.368	253.858	253.854			231.276	245.645	247.96	235.162	221.675	217.627	229.743	231.81	219.528	224.726	224.483
																				83	241.006	265.211	267.756	259.194	253.998	263.961	229.065	245.815	231.341	238.657	237.813	241.22	230.784	253.748	253.482	252.673			231.392	246.233	248.48	235.204	222.543	216.666	231.314	230.548	220.226	225.948	224.651
																				84	240.491	263.745	268.117	259.084	253.268	265.224	229.444	246.621	231.405	241.095	236.746	243.024	231.868	253.991	252.651	252.358			232.688	246.991	247.435	235.409	223.03	217.38	231.057	230.054	220.31	227.276	224.614
																				85	240.026	262.111	267.328	259.361	254.44	264.18	230.036	247.188	232.093	240.71	235.465	242.94	232.604	253.396	251.752	252.881			232.891	246.948	247.554	233.942	222.354	217.499	231.021	229.608	220.434	227.761	223.805
																				86	240.246	262.109	267.772	259.842	255.701	264.28	229.752	246.121	231.838	239.572	234.408	243.099	233.033	252.142	251.088	253.062			233.357	245.061	246.176	232.608	222.649	218.386	230.091	229.142	219.733	227.176	223.213
																				87	240.704	262.773	267.481	260.027	254.18	263.806	230.144	245.114	232.246	237.783	233.913	242.663	233.295	250.661	250.855	252.384			232.891	244.753	246.024	232.219	222.468	217.027	230.592	229.397	218.978	227.116	223.143
																				88	241.073	263.005	267.94	258.004	253.563	262.365	230.759	243.426	232.504	235.338	233.677	242.989	232.865	251.985	250.92	252.252			231.796	244.559	244.818	231.992	221.54	217.423	230.678	230.321	218.635	226.422	223.427
																				89	242.271	263.278	268.613	256.757	254.918	262.282	231.228	242.21	232.048	234.852	234.362	243.358	233.083	252.72	250.743	251.927			231.818	244.625	244.192	231.753	221.005	216.696	230.547	230.31	217.875	226.255	224.3
																				90	242.972	263.286	268.116	257.199	255.021	261.834	231.091	242.536	233.303	235.736	234.67	243.333	234.201	254.016	252.165	251.308			231.736	244.927	244.247	233.737	221.332	217.154	230.493	230.772	217.908	226.004	224.991
																				91	242.929	262.845	270.241	257.113	254.15	261.759	231.737	242.295	234.095	235.168	235.13	243.194	235.53	254.102	252.72	252.156			231.974	245.831	244.463	234.852	221.848	216.787	229.876	230.981	218.901	225.918	225.104
																				92	243.278	262.107	269.455	256.695	255.261	260.438	231.263	242.281	234.231	236.705	235.56	242.705	235.891	254.869	252.614	253.831			233.465	246.235	245.587	234.524	222.141	216.058	229.902	231.186	219.747	225.802	225.15
																				93	242.314	261.659	269.411	257.068	255.179	260.833	230.487	241.818	233.05	238.303	236.724	241.846	235.147	254.503	252.269	253.947			234.37	245.228	246.317	234.656	222.438	216.138	229.72	231.49	219.974	226.394	225.312
																				94	242.174	262.986	267.936	256.535	255	261.521	228.83	241.612	232.821	239.321	236.421	240.141	234.296	252.49	251.252	254.393			233.475	245.379	246.537	235.609	222.272	216.102	229.873	231.536	220.222	225.452	224.589
																				95	241.229	263.782	267.66	256.652	254.005	260.924	228.154	240.798	232.1	239.916	236.159	238.96	232.621	251.817	248.724	255.583			232.307	246.168	247.183	234.491	221.843	215.939	230.168	231.384	220.221	226.395	224.3
																				96	241.641	263.997	267.369	257.773	253.867	261.354	227.322	240.082	231.597	239.622	235.797	238.478	232.213	251.028	247.7	254.408			232.58	247.257	247.541	234.897	222.164	215.924	230.797	230.692	219.588	225.885	222.792
																				97	242.568	264.25	267.09	258.055	253.523	261.409	227.242	240.286	231.299	238.691	235.745	240.582	231.579	250.915	247.796	253.804			231.658	246.862	247.834	234.481	222.046	215.79	230.856	230.089	219.63	226.481	221.57
																				98	241.759	263.714	266.974	256.819	252.56	261.154	227.159	240.766	232.941	237.252	234.678	241.324	231.995	251.689	247.48	253.806			231.99	247.921	247.374	234.98	221.974	216.066	230.771	229.285	220.043	227.074	220.189
																				99	241.03	263.903	266.931	254.818	251.558	261.266	227.122	240.811	233.037	237.478	234.152	242.379	232.708	252.831	247.863	253.514			231.882	247.315	246.921	234.764	222.007	215.949	230.475	229.067	219.97	227.335	220.067
																				100	238.809	262.883	267.302	253.308	251.671	261.243	227.243	241.796	233.59	237.845	233.691	242.666	232.697	253.549	248.883	251.535			231.795	247.027	245.476	235.454	221.386	216.131	230.116	228.959	220.225	227.099	221.309
																				101	236.851	263.148	267.417	251.779	252.801	260.618	227.367	242.029	234.027	237.673	233.252	242.328	232.429	253.631	249.36	251.574			231.07	245.74	245.096	235.771	221.195	216.096	229.157	229.462	220.556	227.438	221.732
																				102	235.849	263.512	266.803	251.559	252.712	259.354	227.436	242.829	234.118	238.497	232.648	241.474	232.604	254.373	249.654	250.557			230.868	246.202	245.36	235.894	221.752	216.488	228.921	229.888	220.252	227.37	222.77
																				103	237.042	263.848	266.799	253.859	253.6	259.02	229.197	242.184	233.532	238.457	232.79	240.889	233.135	252.869	249.628	250.546			231.368	245.878	245.749	235.684	222.352	216.695	228.185	230.482	220.12	227.466	223.521
																				104	237.809	264.358	266.67	256.298	254.203	258.663	229.669	242.247	233.586	238.15	233.473	239.671	233.092	252.787	249.548	250.96			231.982	245.04	245.77	235.396	222.325	215.857	228.741	230.012	219.542	227.749	223.29
																				105	238.86	265.294	265.351	257.488	254.475	259.439	230.584	242.158	233.797	238.064	234.921	239.331	233.713	252.297	249.941	250.964			232.535	245.015	245.862	236.104	221.831	215.426	228.77	229.885	219.189	228.346	223.32
																				106	239.549	264.62	265.248	257.223	252.667	259.567	230.837	242.078	233.115	237.379	235.647	239.524	235.003	250.769	249.934	251.089			232.471	244.363	245.623	234.941	220.634	215.73	228.819	229.3	219.014	227.22	224.435
																				107	239.763	264.65	264.996	257.067	251.99	259.864	230.07	242.457	232.792	238.161	237.296	239.507	234.856	250.628	249.455	250.909			232.486	244.612	244.759	234.299	220.171	215.341	228.562	229.473	219.116	226.263	224.47
																				108	240.643	264.15	265.854	256.687	252.656	260.614	228.622	242.527	231.72	237.681	237.051	239.693	235.343	251.11	249.235	250.94			232.385	246.109	244.993	233.929	219.649	215.301	228.803	230.304	218.5	225.568	224.768
																				109	240.471	264.437	267.314	256.287	252.302	260.864	227.379	242.194	231.213	237.335	236.648	240.17	234.402	251.974	250.19	249.873			232.058	246.403	244.713	233.276	220.106	213.709	228.314	231.07	217.595	225.237	224.496
																				110	240.476	263.494	268.54	256.174	253.137	260.006	226.845	242.467	230.843	237.517	235.592	239.894	233.823	252.308	250.555	251.049			231.391	246.368	244.527	232.568	221.684	213.604	227.827	231.435	217.696	224.974	223.766
																				111	240.91	263.451	269.244	256.686	253.401	260.107	227.651	242.119	230.81	237.137	236.108	240.146	232.907	252.156	250.307	252.276			231.624	246.83	244.327	232.019	221.901	213.718	227.128	231.818	218.05	225.918	223.582
																				112	241.217	262.57	269.654	256.777	253.911	259.719	229.017	242.166	231.17	237.766	234.526	239.26	232.746	252.279	250.289	252.543			231.098	245.614	244.226	232.671	221.846	214.168	228.064	230.493	219.041	226.226	223.391
																				113	241.582	261.702	269.729	256.299	254.344	259.264	230.266	241.813	230.982	238.027	233.132	238.725	232.591	250.9	249.74	252.742			231.145	244.617	244.133	232.185	222.298	215.131	228.091	229.779	219.181	225.678	223.388
																				114	241.959	261.961	269.226	256	253.969	259.78	229.895	242.37	230.474	237.914	233.305	239.876	232.961	250.336	249.946	252.569			230.781	244.822	244.506	232.743	222.565	216.331	229.22	229.066	219.536	225.356	222.945
																				115	240.773	261.972	268.725	255.439	254.029	260.824	229.333	242.225	230.149	237.75	232.837	240.325	233.826	250.239	250.236	253.286			231.746	244.779	246.795	232.939	222.454	216.817	230.154	228.711	219.433	224.906	223.146
																				116	239.761	263.676	267.93	254.243	255.534	262.085	228.465	241.83	229.525	237.626	232.691	241.45	234.134	250.528	250.638	253.803			231.806	246.222	246.301	233.602	222.434	217.227	231.062	229.307	219.084	225.007	222.969
																				117	239.059	264.365	267.561	254.863	255.142	261.933	227.276	241.97	229.467	237.107	233.242	242.408	234.082	251.03	251.156	253.732			231.099	245.143	246.688	234.01	223.304	216.365	231.293	229.217	219.171	224.988	222.167
																				118	239.957	264.553	267.642	254.614	255.191	262.827	226.63	241.636	229.769	235.356	234.715	243.828	235.945	251.323	251.858	254.298			231.931	245.882	247.388	234.045	223.263	216.427	230.346	229.219	218.996	225.263	222.529
																				119	240.714	264.219	267.298	254.815	255.059	263.165	227.041	242.237	230.406	235.114	235.963	243.799	236.385	251.517	251.542	254.758			231.598	246.899	245.688	234	222.436	215.928	230.231	229.258	218.948	225.955	222.225
																				120	241.138	263.476	267.433	255.568	255.264	262.982	227.171	242.859	230.822	234.992	236.782	243.416	237.19	250.5	250.516	253.892			231.359	246.591	244.678	234.491	221.033	215.49	229.267	230.233	219.251	226.036	222.169
																				121	241.519	261.552	266.523	256.364	254.672	263.556	226.345	242.918	231.67	235.417	236.651	242.53	237.042	248.739	249.931	253.798			231.379	247.938	245.306	234.855	220.412	214.867	229.106	230.522	219.823	226.592	222.223
																				122	240.716	261.026	266.893	256.33	255.098	263.427	226.87	242.672	231.869	237.074	236.494	242.339	237.731	248.221	249.93	253.504			230.968	249.147	245.361	234.56	219.794	215.153	229.04	230.501	220.645	225.85	222.462
																				123	239.452	260.594	266.573	255.771	255.332	262.743	226.131	241.859	231.915	238.754	236.482	242.176	236.266	248.311	249.585	254.374			231.151	248.567	245.831	235.235	219.041	215.721	229.735	231.629	221.365	225.632	222.802
																				124	239.777	259.801	266.026	255.802	255.527	261.835	224.857	241.016	231.975	239.452	236.005	241.532	235.601	248.577	249.124	253.649			232.014	248.322	247.01	235.164	219.541	216.097	229.587	231.766	221.178	225.84	223.402
																				125	240.436	260.134	267.626	255.819	255.469	261.065	224.839	240.651	231.623	239.278	235.714	242.323	235.877	250.277	248.877	253.704			232.009	247.405	247.539	234.436	220.317	216.569	229.398	231.473	220.588	225.873	223.86
																				126	239.637	259.897	268.854	255.575	255.22	260.854	225.039	240.478	231.653	238.794	236.085	241.627	235.213	251.074	249.02	253.556			232.422	246.823	247.666	233.054	221.537	216.034	229.545	229.955	220.733	227.079	224.573
																				127	238.969	260.516	269.62	255.261	255.375	261.078	225.377	241.297	232.259	237.708	236.121	241.87	234.436	251.691	248.675	252.224			232.395	246.432	247.011	232.679	221.947	215.263	229.007	229.865	220.575	227.261	224.422
																				128	238.612	261.158	270.122	255.803	255.15	262.435	226.126	241.833	231.783	236.61	235.6	242.782	234.775	252.205	248.652	251.125			232.453	246.939	247.118	232.302	222.092	215.374	228.246	229.061	219.989	226.857	223.484
																				129	238.221	261.423	270.433	254.844	255.199	263.027	227.03	241.266	232.476	236.1	235.199	243.115	234.741	252.127	249.241	250.909			232.107	247.251	246.456	232.028	221.891	214.706	228.832	229.084	220.326	226.552	223.712
																				130	237.527	261.298	271.097	254.942	254.822	262.027	227.197	240.744	232.974	236.913	235.227	242.658	233.986	250.192	249.265	250.789			232.56	247.753	246.708	232.382	222.129	215.197	228.889	229.961	219.999	226.292	223.074
																				131	238.511	262.685	270.108	256.043	254.222	260.533	228.138	240.954	232.995	237.379	235.613	242.978	233.418	249.269	249.366	251.589			232.531	247.908	246.648	233.199	221.387	214.69	229.009	231.074	220.119	226.13	223.132
																				132	238.761	262.579	269.977	256.234	253.439	259.702	227.768	240.925	234.514	238.356	235.644	242.31	233.917	248.233	249.282	253.404			232.511	247.668	247.293	233.273	220.894	214.736	229.697	231.162	220.093	226.152	223.205
																				133	238.985	261.772	269.04	257.175	253.208	259.484	226.965	240.97	234.973	238.735	235.85	242.699	234.109	247.716	249.472	254.341			232.059	247.565	247.178	233.575	221.035	215.324	229.786	231.201	220.308	225.883	223.927
																				134	239.34	261.427	268.658	257.516	252.436	259.575	226.508	241.336	234.715	239.027	235.981	243.202	234.217	248.684	248.945	255.628			231.821	248.068	247.744	234.109	220.991	215.756	230.22	230.49	220.771	224.831	223.803
																				135	240.014	262.063	267.91	256.868	252.007	259.646	226.513	242.102	233.702	238.182	236.052	243.042	233.692	249.44	248.738	255.636			231.012	246.259	247.145	234.235	220.752	215.561	231.264	229.656	220.822	224.097	224.238
																				136	239.213	262.345	267.881	256.362	252.012	260.459	226.79	241.948	233.837	238.02	235.342	242.673	234.069	250.77	249.205	255.773			229.813	245.62	246.296	234.606	220.465	215.173	230.943	228.387	219.772	223.047	224.421
																				137	240.145	263.122	267.327	257.185	252.424	261.216	227.434	241.977	233.377	237.581	235.42	242.987	234.205	250.327	248.83	254.859			229.772	245.687	245.855	235.463	220.181	215.155	230.912	228.555	219.677	223.497	224.367
																				138	240.619	263.459	266.184	257.615	252.436	261.9	228.917	241.912	234.094	237.448	235.35	243.233	234.438	249.966	248.201	254.352			230.849	246.118	245.323	235.435	220	214.795	230.237	227.809	219.052	224.383	224.591
																				139	241.144	263.444	266.524	257.63	253.351	262.351	229.3	241.606	233.667	237.332	235.212	243.512	234.488	250.319	248.107	254.204			231.692	244.978	244.832	235.803	220.34	215.012	229.962	228.977	219.641	225.2	224.252
																				140	241.426	263.307	267.4	258.878	253.2	262.792	229.087	240.685	233.247	238.817	235.633	243.424	234.691	249.638	248.147	253.803			231.892	244.982	244.771	235.998	220.364	215.559	229.046	229.81	219.707	226.143	224.188
																				141	242.239	262.343	267.641	258.576	253.909	262.416	229.386	239.643	233.178	239.338	235.513	243.955	235.366	249.612	247.87	253.4			232.354	244.97	246.089	236.513	220.833	215.139	229.147	230.278	220.618	226.555	223.694
																				142	241.279	262.865	268.469	258.556	253.662	261.185	228.412	239.26	233.122	239.771	235.642	243.492	234.862	249.797	248.453	252.714			232.322	245.679	246.696	236.657	220.744	214.988	228.343	230.444	220.999	226.32	223.542
																				143	240.99	262.083	267.484	257.889	254.214	260.379	228.09	238.92	233.483	238.777	236.53	243.064	234.016	250.241	249.812	252.51			232.318	246.794	247.383	237.223	220.69	214.449	228.456	230.188	220.523	226.473	224.138
																				144	240.287	262.314	266.563	257.782	254.619	259.646	227.38	239.202	233.238	238.928	236.511	242.856	232.878	250.033	249.783	252.815			232.181	246.904	248.456	236.995	220.458	214.636	228.128	230.263	220.31	225.867	223.645
																				145	240.48	262.669	265.77	258.077	254.049	259.365	227.701	239.932	234.183	238.229	236.297	242.697	232.236	249.451	250.095	252.749			232.292	247.967	248.158	236.3	221.046	214.495	228.83	230.843	220.1	226.028	223.503
																				146	240.375	262.09	266.232	257.139	254.535	260.171	227.184	240.895	233.519	238.18	237.177	242.78	231.469	249.683	250.374	253.526			232.083	248.215	247.998	235.711	220.362	214.504	228.903	230.983	220.036	225.304	224.135
																				147	240.619	262.52	265.744	256.286	254.579	260.579	227.462	241.26	232.803	238.386	236.898	242.532	232.037	249.814	250.727	254.15			232.355	247.779	247.498	235.662	220.891	214.138	229.767	231.277	219.932	224.852	223.83
																				148	240.292	262.088	266.733	257.022	255.613	260.563	226.983	241.551	232.768	238.586	236.561	242.921	234.345	250.316	250.728	254.512			232.741	246.994	246.322	235.605	221.122	214.091	230.445	231.778	219.25	224.825	222.785
																				149	241.138	262.745	267.4	256.623	254.855	261.144	226.578	240.985	233.217	238.861	236.192	242.329	235.425	250.618	250.854	253.785			232.321	246.323	245.551	235.768	221.063	214.702	230.935	232.768	218.709	224.918	222.219
																				150	241.846	262.488	267.063	256.949	254.845	261.235	226.505	240.927	232.33	238.61	235.385	243.121	234.871	249.858	251.087	253.509			232.551	246.764	246.109	236.063	220.459	214.699	230.482	233.03	218.754	224.314	221.994
																				151	241.884	262.869	267.804	257.16	255.009	261.697	227.443	239.729	232.675	239.128	234.576	242.937	235.377	249.641	251.166	253.321			232.186	246.549	245.791	236.033	221.286	216.107	230.701	232.988	218.186	225.103	221.787
																				152	242.189	263.464	269.181	257.333	254.366	262.102	228.575	239.602	233.352	240.464	234.042	243.487	234.833	249.461	251.393	253.314			231.582	246.613	246.122	234.841	221.621	215.914	231.241	233.01	219.084	225.303	221.477
																				153	241.531	262.86	269.436	257.018	254.887	262.144	229.06	239.133	233.41	240.998	234.004	242.767	233.806	249.98	251.294	253.449			231.113	247.61	246.134	235.041	221.452	215.095	230.912	233.929	220.052	225.42	222.266
																				154	240.994	262.411	269.085	257.008	255.136	262.681	229.631	238.58	233.897	240.818	234.355	243.848	233.887	249.846	250.751	253.248			231.093	247.664	246.655	234.733	221.134	214.168	230.142	233.408	221.077	225.202	222.457
																				155	239.604	263.519	268.823	257.39	254.766	261.579	229.236	238.932	234.724	240.591	234.598	243.606	234.543	250.673	251.059	253.679			231.332	247.856	246.168	234.845	221.739	214.338	230.565	233.601	221.122	225.357	223.438
																				156	239.483	262.609	269.492	258.023	255.123	261.983	228.769	238.713	234.928	239.992	234.532	242.427	234.616	250.915	251.278	253.881			231.721	248.148	246.371	235.199	221.414	214.663	229.573	234.01	221.403	225.289	224.876
																				157	239.249	263.213	268.574	258.664	254.675	262.362	227.859	238.463	235.818	239.345	234.513	242.452	235.045	250.106	250.849	254.119			232.666	247.14	246.533	234.557	220.492	214.673	229.049	233.376	220.721	226.053	225.442
																				158	239.263	263.295	268.426	259.552	255.227	261.41	227.549	238.555	235.271	238.399	234.36	242.28	235.771	250.114	249.906	254.509			232.587	247.046	245.783	234.319	221.099	214.857	227.994	233.438	220.273	226.673	225.252
																				159	239.474	263.107	269.005	259.787	255.038	260.677	228.193	239.272	235.099	237.662	235.386	241.984	235.637	249.292	248.701	255.05			231.972	246.601	244.702	234.151	221.462	214.482	228.049	233.44	219.367	226.994	225.056
																				160	239.715	263.471	269.007	259.535	254.184	260.804	227.914	239.512	234.096	238.089	235.699	241.999	235.83	249.345	248.047	254.296			231.762	247.065	244.04	233.677	221.426	214.055	228.739	233.987	219.093	227.33	225.278
																				161	239.571	263.859	268.584	258.351	254.318	260.654	228.984	241.118	234.477	238.125	236.139	242.895	236.268	249.21	247.475	254.695			231.781	247.237	244.325	234.395	222.044	214.249	228.949	234.384	218.411	227.345	225.434
																				162	240.191	263.368	268.135	258.174	254.114	260.179	229.403	241.739	234.891	238.692	236.799	243.689	236.314	249.967	246.821	254.586			232.52	247.689	244.008	234.81	222.414	215.258	230.38	234.441	218.076	227.316	225.202
																				163	240.443	263.212	269.065	257.923	254.385	260.844	229.787	242.347	234.486	240.185	237.399	243.793	235.707	249.857	246.941	254.968			233.024	247.221	244.818	234.884	222.28	215.817	231.046	233.564	217.546	227.104	225.615
																				164	241.204	262.521	269.289	258.337	254.274	261.333	229.867	242.767	234.643	240.069	237.846	243.702	235.574	250.377	247.698	255.356			233.265	246.968	245.799	234.789	221.932	215.09	230.946	232.736	217.756	227.357	225.059
																				165	240.85	261.473	269.446	258.019	254.451	261.697	230.084	243.518	234.77	239.954	237.378	242.715	235.755	249.512	248.399	255.478			233.744	247.569	246.887	235.141	221.214	215.145	231.089	232.161	217.982	227.742	224.539
																				166	240.702	260.681	269.893	258.568	255.272	261.088	230.529	243.394	234.945	240.047	237.697	242.544	235.375	248.889	249.244	255.963			233.132	247.674	247.576	234.985	220.572	214.794	231.318	231.331	218.344	228.258	224.587
																				167	240.63	259.85	269.471	258.638	254.947	260.421	230.442	243.349	233.939	239.108	237.164	242.29	235.421	248.355	249.374	255.455			232.078	247.694	248.029	234.212	220.162	215.314	230.516	231.068	218.165	227.543	224.522
																				168	240.865	260.276	268.533	257.852	255.151	259.872	229.842	242.667	234.103	238.575	236.703	242.805	236.11	248.9	250.656	255.073			231.913	247.786	248.596	234.33	219.974	216.1	230.489	231.226	218.442	227.145	224.114
																				169	241.69	259.656	268.385	257.989	254.051	259.476	230.33	241.577	233.63	239.407	236.54	243.396	236.155	248.657	250.977	254.812			231.277	247.502	248.086	234.106	219.087	216.882	230.554	230.778	218.223	227.666	224.337
																				170	242.007	259.925	268.5	258.261	253.27	259.218	229.5	240.906	233.073	239.432	235.408	244.043	235.377	249.29	251.197	254.513			231.231	246.483	247.144	233.58	219.892	217.683	230.78	229.968	218.796	226.567	223.928
																				171	241.507	260.986	267.985	257.179	253.063	259.476	228.85	240.613	232.481	240.406	235.501	244.405	235.954	249.68	250.836	254.558			231.555	245.348	246.126	233.55	220.406	217.304	230.701	230.268	218.759	227.023	223.494
																				172	241.425	262.649	268.109	256.787	251.916	260.96	228.503	240.482	232.064	240.962	235.525	245.354	235.414	249.951	250.301	254.538			231.917	245.285	246.709	233.995	220.959	217.008	230.601	230.336	218.88	227.603	222.93
																				173	240.938	262.736	267.989	257.004	252.257	262.032	228.075	241.319	232.351	240.789	235.318	244.319	234.692	250.315	250.375	254.755			232.716	245.212	245.705	233.691	221.056	217.04	230.417	230.015	219.202	227.484	223.711
																				174	241.071	262.515	267.567	257.145	251.991	262.309	228.262	241.892	232.639	240.765	235.42	243.795	235.382	250.796	250.264	254.83			232.918	245.045	245.414	233.766	221.407	216.883	230.337	229.946	219.4	227.337	224.302
																				175	241.342	262.748	267.523	257.423	252.407	263.152	228.37	242.332	232.456	240.658	235.846	244.032	235.85	251.308	249.947	254.998			232.878	244.823	247.007	235.405	221.711	217.355	230.057	230.038	218.724	227.811	224.715
																				176	241.394	262.501	268.115	257.474	252.457	262.679	227.529	242.428	232.785	240.446	236.061	243.802	235.268	251.745	250.408	254.942			232.447	246.096	246.86	236.47	222.057	218.003	229.664	230.103	218.505	227.625	225.078
																				177	241.297	262.013	268.647	257.462	253.09	263.333	228.455	242.304	233.204	240.458	236.777	243.535	234.687	252.754	250.153	254.956			232.358	246.368	246.765	236.706	222.105	217.877	229.925	230.248	219.132	227.672	224.437
																				178	241.056	262.17	268.783	257.332	253.396	262.987	228.851	242.597	233.042	240.267	237.438	244.12	234.567	251.694	249.891	254.999			232.305	246.776	247.203	236.715	222.666	218.173	230.087	230.637	219.641	227.854	224.174
																				179	240.73	262.172	269.049	256.473	253.441	262.706	229.377	242.558	233.225	239.29	237.429	244.819	233.702	251.527	249.279	255.281			232.173	246.144	247.049	236.99	222.775	217.505	229.914	231.679	219.79	227.653	224.039
																				180	240.196	261.813	268.515	256.918	253.431	262.573	229.781	242.577	233.402	238.941	237.119	244.745	233.371	251.544	250.766	254.835			232.548	246.772	247.1	236.227	222.811	216.99	228.808	232.346	220.588	226.602	224.122
																				181	240.193	261.485	269.115	257.951	253.998	262.622	229.837	242.273	233.656	238.484	236.375	244.769	233.166	250.698	251.919	254.905			233.331	246.412	247.781	235.383	223.179	216.411	228.814	233.235	220.828	226.042	224.351
																				182	239.967	261.02	269.03	259.338	253.78	262.248	229.731	241.964	233.212	238.394	236.342	245.298	233.195	251.057	252.967	255.253			234.017	246.493	247.668	234.779	222.772	215.886	228.217	233.221	221.239	225.531	224.576
																				183	240.001	261.899	269.102	260.79	254.483	262.379	229.206	241.8	233.422	238.813	236.466	244.495	232.828	252.362	252.422	254.244			234.673	247.367	247.279	234.804	222.134	216.083	228.111	232.555	221	225.259	224.52
																				184	240.058	262.711	269.01	261.547	254.387	262.657	229.266	241.798	233.143	239.437	236.796	244.008	233.668	253.235	252.201	254.537			235.092	247.505	246.195	234.484	220.929	215.904	229.395	231.767	221.556	225.842	224.402
																				185	240.018	263.132	270.325	261.318	254.783	262.851	229.626	242.554	233.434	240.091	236.58	243.999	233.561	253.004	251.46	255.455			234.544	247.925	245.14	233.951	220.555	216.291	229.951	231.053	221.589	226.08	223.955
																				186	240.883	263.305	268.505	261.673	255.727	263.012	228.831	242.578	233.046	240.585	236.941	243.863	233.94	252.702	250.885	254.956			233.754	248.582	245.278	233.504	220.57	216.481	230.507	230.723	221.383	226.438	223.823
																				187	240.466	263.095	268.835	261.712	255.471	262.118	228.298	242.798	233.097	240.918	236.677	243.765	233.875	252.961	250.389	255.16			232.874	247.381	245.246	232.825	221.081	216.613	230.485	230.817	220.585	226.506	223.503
																				188	239.679	262.996	269.2	260.448	256.132	262.053	228.448	242.83	233.207	240.998	236.552	244.333	233.111	252.606	250.776	255.81			232.63	247.331	245.894	233.041	221.835	216.714	230.149	230.845	220.373	226.415	224.107
																				189	239.852	262.786	269.09	260.538	256.689	261.383	228.629	242.434	233.21	240.559	236.61	244.903	232.902	251.947	250.835	256.517			232.553	246.887	246.692	233.049	221.638	216.023	230.589	230.854	219.991	226.022	223.66
																				190	239.962	262.279	269.292	260.003	256.777	262.418	228.212	241.74	233.463	240.491	236.853	245.62	233.387	252.026	250.116	255.93			233.173	245.074	247.171	232.971	221.158	215.993	230.07	231.102	219.755	225.581	224.123
																				191	241.008	261.893	270.084	259.474	256.482	263.317	228.609	242.753	233.527	239.417	236.416	245.346	234.229	251.459	249.815	256.78			233.117	245.31	246.569	233.31	220.44	216.075	230.487	230.886	220.162	224.918	223.017
																				192	241.094	262.26	270.151	259.538	256.761	263.745	228.295	242.628	233.117	239.391	236.444	245.984	234.898	250.851	249.627	257.028			233.012	245.499	247.273	233.41	219.438	216.185	230.459	230.068	220.216	224.659	223.096
																				193	241.736	262.627	269.585	260.051	256.251	264.972	228.417	242.321	233.344	239.009	236.256	245.715	235.685	250.754	250.064	257.038			232.708	246.971	246.987	233.312	219.234	216.158	230.458	230.437	220.679	225.11	222.908
																				194	241.792	262.428	269.681	260.57	255.506	265.891	227.994	242.761	233.244	239.667	236.78	245.745	235.926	251.089	250.428	256.983			233.032	247.987	246.778	234.063	219.317	216.921	229.84	230.448	220.448	226.153	223.176
																				195	241.576	262.272	269.968	260.662	255.584	265.583	227.899	242.675	232.644	239.303	236.443	245.532	234.839	250.796	250.179	256.161			233.342	248.331	247.8	234.41	220.399	216.961	230.461	231.175	220.22	226.756	223.534
																				196	240.579	261.413	269.526	260.821	256.173	265.71	228.13	242.66	232.98	239.098	236.704	246.533	234.591	251.952	250.824	256.583			233.501	248.976	248.349	234.429	221.443	217.25	229.776	231.551	220.228	227.027	224.043
																				197	240.36	261.3	270.211	260.922	257.357	265.565	228.73	241.67	233.505	238.98	236.295	247.05	235.256	252.109	250.143	256.8			233.869	248.678	248.25	235.009	222.291	217.287	228.759	231.815	220.43	227.353	223.596
																				198	240.499	260.814	270.322	260.786	257.619	265.433	229.028	240.649	233.761	239.063	236.227	247.721	235.34	251.175	249.91	256.79			233.221	247.444	248.714	234.267	222.277	217.148	228.548	231.467	221.124	226.86	224.567
																				199	240.318	261.008	269.941	260.673	256.683	264.978	229.636	240.144	233.889	238.981	236.298	247.415	235.601	251.639	249.607	256.512			232.167	246.742	248.569	234.574	222.196	216.751	228.193	231.521	221.443	226.61	224.103
																				200	240.89	262.068	269.506	260.189	256.695	264.438	229.678	240.563	234.209	239.721	236.118	247.94	235.521	251.747	249.901	257.306			232.381	246.482	248.01	234.318	221.908	216.906	228.014	231.204	221.262	226.806	224.049
																				201	241.605	263.546	269.432	260.25	255.775	264.023	229.458	240.073	234.498	239.322	236.549	247.056	235.834	251.121	250.121	257.148			232.429	246.457	247.537	234.952	221.877	216.966	228.6	230.96	220.932	226.525	223.933
																				202	241.487	263.99	269.742	260.023	255.286	263.912	228.324	240.765	234.27	239.509	236.452	246.09	234.9	250.344	250.558	257.081			232.344	246.201	247.816	234.516	221.72	216.818	229.437	230.862	220.505	226.344	223.652
																				203	241.706	265.215	269.171	260.057	255.589	264.35	228.259	241.269	233.863	239.51	236.411	245.499	233.489	249.645	250.039	256.773			232.727	246.587	247.567	234.416	222.167	216.988	230.424	231.095	220.697	226.261	223.749
																				204	240.719	265.415	270.242	260.289	255.121	264.411	227.593	241.853	233.841	239.38	236.555	246.045	233.522	249.397	250.174	256.325			232.725	246.452	247.316	235.118	222.576	217.211	230.422	230.26	221.153	225.55	224.14
																				205	240.308	264.937	271.066	260.514	255.696	264.656	227.877	241.45	233.868	238.883	236.298	246.372	233.948	249.692	250.197	256.807			232.605	245.769	247.331	235.607	222.337	217.533	229.933	230.586	220.789	224.824	224.155
																				206	239.719	264.575	271.888	260.589	256.106	264.864	228.169	242.984	234.453	238.822	235.498	245.966	234.578	250.114	250.377	255.71			232.173	246.158	247.372	235.435	222.328	217.571	229.57	230.157	221.268	224.919	224.673
																				207	239.346	264.705	272.112	260.266	256.402	264.552	228.761	243.975	234.238	239.32	235.492	246.735	235.298	251.085	250.163	255.541			232.419	245.87	247.825	236.141	222.562	217.206	229.604	229.759	220.344	224.797	224.636
																				208	239.86	264.519	272.082	260.831	256.292	264.23	229.245	244.628	233.972	239.717	234.789	247.039	236.213	252.18	249.792	255.606			232.716	245.609	247.987	236.12	222.833	216.691	229.625	229.582	220.292	225.606	224.668
																				209	240.172	264.357	271.745	261.453	256.915	264.418	229.321	244.753	233.877	240.235	234.555	246.982	235.762	252.228	249.933	255.497			232.358	245.814	248.057	235.692	222.145	216.206	229.484	230.399	220.36	226.41	224.549
																				210	240.503	264.207	272.059	261.345	256.209	264.185	229.976	244.362	233.672	240.413	235.226	247.01	235.511	252.296	249.792	255.133			232.746	246.08	247.96	236.367	221.887	215.401	230.226	230.847	220.741	226.9	224.496
																				211	240.853	264.347	271.518	261.531	254.846	264.38	229.692	243.885	233.232	240.955	235.546	247.079	234.917	252.066	249.273	255.551			233.028	247.006	247.726	236.623	221.551	215.03	231.466	231.291	221.228	227.415	224.058
																				212	240.46	263.758	271.385	260.86	254.959	265.04	229.433	243.279	233.198	239.76	236.097	247.134	235.153	251.54	249.577	255.635			232.256	247.268	247.538	237.293	221.079	214.142	231.738	232.209	221.309	227.717	223.992
																				213	240.655	263.932	271.568	260.598	254.933	264.635	228.859	242.61	233.743	239.579	236.799	247.104	235.074	250.816	249.361	255.684			231.739	248.195	247.414	236.888	220.491	214.373	232.421	231.309	221.234	227.644	224.13
																				214	240.315	263.92	271.605	260.124	254.723	264.095	228.554	242.81	234.694	238.813	237.365	247.165	235.558	251.404	249.617	256.022			231.848	248.243	247.927	236.682	221.078	214.853	232.502	231.097	220.673	228.01	224.13
																				215	240.931	264.239	271.883	260.486	255.309	264.041	228.588	243.174	235.193	238.657	237.261	247.507	235.561	251.363	249.078	256.578			231.619	248.567	247.214	236.165	221.27	215.584	231.828	231.321	221.008	228.336	224.039
																				216	240.671	265.087	272.846	259.905	256.123	263.961	228.32	243.073	235.798	238.806	237.171	248.483	235.774	251.617	249.184	257.272			231.901	247.251	247.536	235.018	221.253	216.206	231.28	230.389	220.487	227.574	223.716
																				217	240.601	265.049	272.359	260.07	255.705	263.666	228.669	243.367	236.503	238.696	236.927	249.052	235.677	251.712	248.836	258.076			232.562	247.512	247.473	234.561	220.742	216.507	230.751	230.674	220.271	227.641	223.772
																				218	239.993	264.898	272.651	260.739	255.728	262.804	228.587	243.687	236.305	239.146	236.563	249.496	234.993	251.74	247.911	258.743			233.18	247.064	247.452	234.712	220.88	216.826	230.969	230.574	220.179	226.89	224.042
																				219	240.407	264.397	273.61	260.716	255.485	263.317	229.277	243.058	236.757	239.351	236.514	250.25	234.288	251.767	247.648	258.818			232.994	247.122	247.839	234.542	220.237	217.461	231.961	230.792	220.677	226.835	224.538
																				220	241.537	263.327	272.964	261.374	255.448	263.207	229.515	242.958	237.225	238.845	237.543	250.852	233.702	251.539	248.934	257.938			232.624	246.724	247.867	234.311	221.043	217.416	232.251	230.598	220.318	226.886	224.895
																				221	241.905	263.467	273.522	261.809	255.825	264.325	229.666	243.352	238.129	239.028	237.384	251.591	233.383	251.015	249.614	257.262			232.827	246.197	247.998	234.888	220.826	217.822	232.469	231.267	220.616	227.058	224.895
																				222	242.259	263.98	273.518	261.673	257.095	265.864	229.85	243.395	238.154	239.074	238.516	253.079	233.353	251.5	249.916	256.916			233.067	246.406	248.764	235.258	221.149	218.036	233.069	231.261	221.11	227.044	224.371
																				223	242.253	264.113	273.407	261.165	257.172	266.787	229.434	243.559	238.408	238.892	239.297	253.642	232.985	252.154	250.85	256.479			233.099	246.107	248.627	235.156	221.203	217.859	232.835	231.369	221.866	226.866	224.024
																				224	241.698	264.262	273.245	261.447	256.516	267.425	229.455	243.627	238.261	239.146	239.008	254.395	233.168	251.876	250.368	256.237			233.24	246.816	248.746	235.305	220.625	218.118	231.614	230.998	222.337	226.867	223.483
																				225	240.675	264.884	273.112	261.359	256.42	268.278	229.609	243.868	238.265	239.883	237.793	255.189	233.373	252.827	250.007	256.239			233	247.242	247.994	235.407	220.117	217.826	230.685	230.822	222.523	226.754	223.612
																				226	239.868	263.913	272.229	260.984	256.221	268.66	229.605	244.289	238.668	240.096	236.754	255.675	233.277	253.565	250.775	256.148			232.323	247.832	247.31	235.295	220.164	217.518	230.103	230.887	223.636	226.82	224.43
[truncated: 18 more columns]

## Sheet: S5 - alignment overview
	Plotting alignment data
	pixel measurements											distance calculated between GFP and mCherry signal after correction for microscope offset (calculated from bead data)
	Cnn vs Sas4			Spd2 vs Sas4			Spd2 vs Cnn					Cnn to Sas4			Spd2 to Sas4			Spd2 to Cnn
	x offset	y offset		x offset	y offset		x offset	y offset				pixels	um		pixels	um
	-0.276306	11.5037		-4.68631	-1.2763		0.053694	-1.4163				11.507	0.240727		4.857	0.101608		1.41732	0.0296503
	3.25369	-8.0463		-5.84631	-12.1263		-0.806306	-2.0063				8.67925	0.18157		13.462	0.281626		2.16226	0.0452345
	0.593694	-11.5863		-4.46631	-13.8263		2.23369	-3.9963				11.6015	0.242703		14.5298	0.303963		4.57819	0.0957757
	12.7437	-5.2963		9.66369	3.5037		0.523694	0.623701				13.8005	0.288705		10.2792	0.215042		0.814407	0.0170374
	1.71369	12.9137		-2.30631	5.3137		-1.10631	-1.1463				13.0269	0.272523		5.79262	0.121182		1.59308	0.0333273
	-8.11631	-6.7163		3.16369	4.1637		0.903694	-1.2363				10.5349	0.220389		5.22928	0.109397		1.53137	0.0320363
	-1.17631	-4.8463		5.83369	-0.596299		0.833694	-4.1563				4.98701	0.104328		5.86409	0.122677		4.23909	0.0886817
	0.113694	5.3137		2.87369	-3.9563		3.96369	0.233701				5.31492	0.111188		4.88983	0.102295		3.97058	0.0830645
	16.3437	2.4937		9.67369	4.3737		-0.236306	-2.6063				16.5328	0.345867		10.6165	0.222097		2.61699	0.0547474
	4.54369	1.1337		-3.93631	0.633701		-2.46631	0.903701				4.68299	0.0979682		3.98699	0.0834078		2.62666	0.0549497
							2.74369	-2.3863										3.63624	0.0760702
							-1.62631	-0.906299										1.86179	0.0389486
							1.22369	-2.6963										2.96099	0.0619439
							-1.54631	0.0437014										1.54692	0.0323616
							1.82369	1.9437										2.6653	0.0557581
							0.603694	-2.6263										2.69479	0.056375
	convert to um
	Cnn to Sas4			Spd2 to Sas4
	x offset	y offset		x offset	y offset		x offset	y offset				pixels	um		pixels	um		pixels	um
	-0.00578032	0.240657		-0.0980375	-0.0267002		0.00112328	-0.029629			Average distance	10.0668	0.210597		7.95073	0.166329		2.55725	0.0534976
	0.0680673	-0.168329		-0.122305	-0.253682		-0.0168679	-0.0419718			SD	4.06142	0.0849649		3.90521	0.081697		1.1032	0.023079
	0.0124201	-0.242385		-0.0934351	-0.289246		0.0467289	-0.0836026			SE	1.28433	0.0268682		1.23494	0.0258348		0.275801	0.00576976
	0.266598	-0.110799		0.202164	0.0732974		0.0109557	0.0130478
	0.0358505	0.270155		-0.0482479	0.111163		-0.0231439	-0.0239806
	-0.169793	-0.140505		0.0661845	0.0871046		0.0189053	-0.0258634
	-0.0246083	-0.101385		0.122041	-0.0124746		0.0174409	-0.0869498
	0.00237848	0.111163		0.0601177	-0.0827658		0.0829205	0.00488903
	0.34191	0.0521682		0.202374	0.0914978		-0.00494352	-0.0545238
	0.0950541	0.023717		-0.0823475	0.013257		-0.0515951	0.0189054
							0.0573981	-0.0499214
							-0.0340223	-0.0189598
							0.0255997	-0.0564066
							-0.0323487	0.000914234
							0.0381517	0.0406622
							0.0126293	-0.0549422
