# Supplementary material for: Re-examining the role of Drosophila Sas-4 in centrosome assembly using two-colour-3D-SIM FRAP
Source: eLife. 2015 Nov 4;4:e08483. doi: 10.7554/eLife.08483 (PMC4631861; doi:10.7554/eLife.08483)
Supplement: Figure 2—source data 1. — (S1) This sheet includes the raw data used to calculate the fluorescence recovery of GFP-Cnn and Sas-4-mCherry during M-phase and the following S-phase. (S2) This sheet includes the raw data used to calculate the fluorescence recovery of Spd-2-GFP and Sas-4-mCherry during M-phase and the following S-phase. (S3) This sheet combines the Sas-4-mCherry recovery data from S1 and S2. (S4) This sheet collates the data from S1, S2 and S3 in order to plot the final recovery graph seen in Figure 2D. DOI: http://dx.doi.org/10.7554/eLife.08483.007 [file elife08483s002.xlsx]

## Sheet: S1 - Cnn vs Sas4 recovery
find Sas4 pixels that are >2SD from mean
Draw ROI to include these pixels and use this ROI throughout analysis																																	Overview of individually normalised data											Overview of raw data
movie1																																	GFP												GFPCnn
timepoint	pixel count(7x9)		Sum Cnn		Sum Sas4			cytoGFP	cyto mCherry		GFP background			mCherry background			Corrected GFP		Sum GFP	GFP norm		Corrected mCherry		Sum mCherry	mCherry norm							time (0=anaB)	movie1	movie2	movie3	movie4	movie8	movie9	movie10					time (0=anaB)	movie1	movie2	movie3	movie4	movie8
1	63		81166		19410			275.4	222.73		17350.2	0		14032	0		63815.8	0	63815.8	1		5378.01	0	5378.01	1							-210	1		1								1	-210	63815.8		120778
2	63		15843		13866			252.38	221.67		15899.9	0		13965.2	0		-56.94	0	-56.94	-0.000892256		-99.21	0	-99.21	-0.0184473							-180	-0.000892256	1	-0.000819686	1	1	1	1				2	-180	-56.94	93840	-99	109403	71143.8
3	63		18535		14058			263.65	221.82		16609.9	0		13974.7	0		1925.05	0	1925.05	0.0301657		83.34	0	83.34	0.0154964							-150	0.0301657	-0.00139599	0.000654093	-0.00229427	0.00222085	-0.0035143	-7.30087e-06				3	-150	1925.05	-131	79	-251	158
4	63		20839		14019			267.68	221.45		16863.8	0		13951.3	0		3975.16	0	3975.16	0.0622912		67.65	0	67.65	0.012579							-120	0.0622912	0.0220482	0.0199291	0.0126779	0.0297257	0.0185138	0.0141564				4	-120	3975.16	2069	2407	1387	2114.8
5	63		23286		14107			270.72	221.69		17055.4	0		13966.5	0		6230.64	0	6230.64	0.0976348		140.53	0	140.53	0.0261305							-90	0.0976348	0.0515452	0.029724	0.0304196	0.0701565	0.0491336	0.0406439				5	-90	6230.64	4837	3590	3328	4991.2
6	63		24525		14416			271.53	222.32		17106.4	0		14006.2	0		7418.61	0	7418.61	0.11625		409.84	0	409.84	0.0762066							-60	0.11625	0.088246	0.0486678	0.0482254	0.108199	0.0818044	0.0645105				6	-60	7418.61	8281	5878	5276	7697.7
7	63		27690		14304			271.81	221.88		17124	0		13978.4	0		10566	0	10566	0.16557		325.56	0	325.56	0.0605354							-30	0.16557	0.121057	0.0716604	0.0727677	0.139756	0.110251	0.0791779				7	-30	10566	11360	8655	7961	9942.8
8	63		29785		14467			271.26	222.04		17089.4	0		13988.5	0		12695.6	0	12695.6	0.198942		478.48	0	478.48	0.0889697							0	0.198942	0.160422	0.104945	0.0956647	0.192974	0.168708	0.113937				8	0	12695.6	15054	12675	10466	13728.9
9	63		33687		14209			269.82	222.01		16998.7	0		13986.6	0		16688.3	0	16688.3	0.261508		222.37	0	222.37	0.041348							30	0.261508	0.210092	0.121173	0.118297	0.219738	0.196313	0.124348				9	30	16688.3	19715	14635	12942	15633
10	67		39555		15411			268.01	222.53		17956.7	0		14909.5	0		21598.3	0	21598.3	0.338448		501.49	0	501.49	0.0932482							60	0.338448	0.245833	0.123872	0.164255	0.283446	0.214028	0.219785				10	60	21598.3	23069	14961	17970	20165.4
11	63		45129		14344			269.51	222.41		16979.1	0		14011.8	0		28149.9	0	28149.9	0.441111		332.17	0	332.17	0.0617645							90	0.441111	0.329461	0.13543	0.202024	0.326137	0.249388	0.219873				11	90	28149.9	30916.6	16357	22102	23202.6
12	72		52838		16389			269.18	222.02		19381	0		15985.4	0		33457	0	33457	0.524275		403.56	0	403.56	0.0750389							120	0.524275	0.396483	0.203074	0.231603	0.489305	0.376296	0.27022				12	120	33457	37206	24526.8	25338.1	34811
13	91		57649		20469			266.62	221.56		24262.4	0		20162	0		33386.6	0	33386.6	0.523171		307.04	0	307.04	0.0570917							150	0.523171	0.450107	0.204027	0.284739	0.491385	0.454275	0.350937				13	150	33386.6	42238	24642	31151.3	34959
14	120		70283		27285			269.75	222.2		32370	0		26664	0		37913	0	37913	0.594101		621	0	621	0.11547							180	0.594101	0.532332	0.225529	0.33303	0.502503	0.492423	0.411185				14	180	37913	49954	27239	36434.4	35750
15	120		75794		27647			272.76	222.97		32731.2	0		26756.4	0		43062.8	0	43062.8	0.674798		890.6	0	890.6	0.1656							210	0.674798	0.599563	0.29401	0.491586	0.592111	0.560757	0.433088				15	210	43062.8	56263	35510	53781	42125
16	127		82083		29706			271.38	223		34465.3	0		28321	0		47617.7	0	47617.7	0.746175		1385	0	1385	0.25753							240	0.746175	0.768031	0.289299	0.505635	0.704685	0.669556	0.468234				16	240	47617.7	72072	34941	55318	50134
17	63	63	35543	40720	14638	14806		269.71	222.92		16991.7	16991.7		14044	14044		18551.3	23728.3	42279.5	0.662525		594.04	762.04	1356.08	0.252153							270	0.662525	0.756213	0.344806	0.549144	0.855591	0.681042	0.60936				17	270	42279.5	70963	41645	60078	60870
18	63	63	39850	41740	14729	15175		269.36	222.68		16969.7	16969.7		14028.8	14028.8		22880.3	24770.3	47650.6	0.74669		700.16	1146.16	1846.32	0.343309							300	0.74669	0.845045	0.453617	0.625851	0.880231	0.751915	0.645039				18	300	47650.6	79299	54787	68470	62623
19	63	63	41349	47412	14968	15709		267.2	222.86		16833.6	16833.6		14040.2	14040.2		24515.4	30578.4	55093.8	0.863325		927.82	1668.82	2596.64	0.482825							330	0.863325	0.941475	0.510523	0.614343	0.92254	0.903252	0.75015				19	330	55093.8	88348	61660	67211	65633
20	64	64	43196	45209	15208	15628		265.63	224.74		17000.3	17000.3		14383.4	14383.4		26195.7	28208.7	54404.4	0.852522		824.64	1244.64	2069.28	0.384767							360	0.852522	0.995087	0.589958	0.725858	0.953997	0.92457	0.67287				20	360	54404.4	93379	71254	79411	67871
21	64	64	44797	48549	15396	15672		263.45	223.31		16860.8	16860.8		14291.8	14291.8		27936.2	31688.2	59624.4	0.93432		1104.16	1380.16	2484.32	0.46194							390	0.93432	1.13218	0.661031	0.781286	1.09561	0.956154	0.763065				21	390	59624.4	106244	79838	85475	77946
22	64	64	47211	51269	15333	15598		271.94	221.858		17404.2	17404.2		14198.9	14198.9		29806.8	33864.8	63671.7	0.997742		1134.1	1399.1	2533.2	0.471029							420	0.997742	1.07668	0.626687	0.835663	1.06564	0.964026	0.758203				22	420	63671.7	101036	75690	91424	75814
23	64	64	48298	51274	15261	15853		270.08	221.473		17285.1	17285.1		14174.3	14174.3		31012.9	33988.9	65001.8	1.01858		1086.74	1678.74	2765.48	0.514219							450	1.01858	1.1232	0.698695	0.829283	1.13161	0.954048	0.875987				23	450	65001.8	105401	84387	90726	80507
24	64	64	52171	54516	15461	15941		271.65	221.26		17385.6	17385.6		14160.7	14160.7		34785.4	37130.4	71915.8	1.12693		1300.35	1780.35	3080.69	0.572831							480	1.12693	1.15032	0.770066	0.907909	1.26525	1.06314	0.85272				24	480	71915.8	107946	93007	99328	90015
25	64	64	50022	55342	15639	16485		269.64	221.961		17257	17257		14205.5	14205.5		32765	38085	70850.1	1.11023		1433.49	2279.49	3712.98	0.6904							510	1.11023	1.22697	0.752356	0.923658	1.35459	1.269	0.871797				25	510	70850.1	115139	90868	101051	96371
26	64	64	50383	60256	15885	16373		269.75	221.069		17264	17264		14148.4	14148.4		33119	42992	76111	1.19267		1736.58	2224.58	3961.16	0.736547							540	1.19267	1.23345	0.819677	1.02994	1.5324	1.20396	0.901336				26	540	76111	115747	98999	112679	109021
27	64	64	52447	60286	16369	16653		268.78	221.094		17201.9	17201.9		14150	14150		35245.1	43084.1	78329.2	1.22743		2218.99	2502.99	4721.98	0.878016							570	1.22743	1.32414	0.869024	1.11109	1.52975	1.21438	0.852924				27	570	78329.2	124257	104959	121557	108832
28	64	64	52979	57297	16400	16784		267.97	221.86		17150.1	17150.1		14199	14199		35828.9	40146.9	75975.8	1.19055		2200.97	2584.97	4785.94	0.88991							600	1.19055				1.56182	1.32109	1.04989										111114
29	64	64	49545	67310	16093	17104		267.42	221.407		17114.9	17114.9		14170.1	14170.1		32430.1	50195.1	82625.2	1.29475		1922.95	2933.95	4856.89	0.903102							630	1.29475					1.32268
30	64	64	57009	65560	16893	17458		267.79	221.24		17138.6	17138.6		14159.4	14159.4		39870.4	48421.4	88291.9	1.38354		2733.63	3298.63	6032.27	1.12165							30	1.38354
31	64	64	52879	64655	16668	17384		266.8	221.971		17075.2	17075.2		14206.2	14206.2		35803.8	47579.8	83383.6	1.30663		2461.85	3177.85	5639.69	1.04866							31	1.30663												Sas4mCherry
																																												time (0=anaB)	movie1	movie2	movie3	movie4	movie8
																																												-210	5378.01		9267
movie2																																												-180	-99.21	7445	33	6939	9103.3
timepoint	pixel count(10x10)		Sum Cnn		Sum Sas4			cytoGFP	cyto mCherry		GFP background			mCherry background			Corrected GFP		Sum GFP	GFP norm		Corrected mCherry		Sum mCherry	mCherry norm								mcherry											-150	83.34	-282	24	-280	62.5
1	100		120316		29846			264.76	224.01		26476	0		22401	0		93840	0	93840	1		7445	0	7445	1							time (0=anaB)	movie1	movie2	movie3	movie4	movie8	movie9	movie10					-120	67.65	222	220	-29	39.4
2	100		24506		21640			246.37	219.22		24637	0		21922	0		-131	0	-131	-0.00139599		-282	0	-282	-0.0378778							-210	1		1									-90	140.53	234	121	-68	431.4
3	100		27106		22371			250.37	221.49		25037	0		22149	0		2069	0	2069	0.0220482		222	0	222	0.0298187							-180	-0.0184473	1	0.00356102	1	1	1	1					-60	409.84	271	285	139	291.7
4	100		30180		22488			253.43	222.54		25343	0		22254	0		4837	0	4837	0.0515452		234	0	234	0.0314305							-150	0.0154964	-0.0378778	0.00258983	-0.0403516	0.00686564	-0.0106958	0.00672823					-30	325.56	362	288	172	346.1
5	100		33780		22479			254.99	222.08		25499	0		22208	0		8281	0	8281	0.088246		271	0	271	0.0364003							-120	0.012579	0.0298187	0.0237402	-0.00417928	0.0043281	0.0123163	0.0118734					0	478.48	437	352	311	331.3
6	100		36974		22620			256.14	222.58		25614	0		22258	0		11360	0	11360	0.121057		362	0	362	0.0486232							-90	0.0261305	0.0314305	0.0130571	-0.00979968	0.0473894	0.0471046	0.0212401					30	222.37	386	503	193	288.5
7	100		40585		22623			255.31	221.86		25531	0		22186	0		15054	0	15054	0.160422		437	0	437	0.0586971							-60	0.0762066	0.0364003	0.0307543	0.0200317	0.0320433	0.037057	0.0868074					60	501.49	648	638	411	594.8
8	100		45160		22468			254.45	220.82		25445	0		22082	0		19715	0	19715	0.210092		386	0	386	0.0518469							-30	0.0605354	0.0486232	0.031078	0.0247874	0.0380192	0.0461322	0.0569921					90	332.17	764.42	499	306	435.02
9	100		48434		22732			253.65	220.84		25365	0		22084	0		23069	0	23069	0.245833		648	0	648	0.0870383							0	0.0889697	0.0586971	0.0379842	0.0448191	0.0363934	0.0706569	0.0870712					120	403.56	765	718.72	334.73	650
10	182		77474		41112			255.81	221.69		46557.4	0		40347.6	0		30916.6	0	30916.6	0.329461		764.42	0	764.42	0.102676							30	0.041348	0.0518469	0.0542786	0.0278138	0.0316918	0.0674157	0.0915567					150	307.04	1059	924	645.32	580
11	100	100	45360	43788	22624	22395		259.71	221.27		25971	25971		22127	22127		19389	17817	37206	0.396483		497	268	765	0.102754							60	0.0932482	0.0870383	0.0688464	0.0592304	0.0653389	0.036949	0.0815303					180	621	2044	907	899.97	930
12	100	100	49111	45389	22925	22368		261.31	221.17		26131	26131		22117	22117		22980	19258	42238	0.450107		808	251	1059	0.142243							90	0.0617645	0.102676	0.053847	0.0440986	0.0477871	0.0788191	0.0873879					210	890.6	3176	1273	1658	2191
13	100	100	53921	48295	23705	22879		261.31	222.7		26131	26131		22270	22270		27790	22164	49954	0.532332		1435	609	2044	0.274547							120	0.0750389	0.102754	0.0775569	0.0482389	0.0714027	0.14153	0.106201					240	1385	3892	2173	1703	2399
14	100	100	55292	53233	24578	23272		261.31	223.37		26131	26131		22337	22337		29161	27102	56263	0.599563		2241	935	3176	0.426595							150	0.0570917	0.142243	0.0997086	0.092999	0.0637132	0.140557	0.157852					270	1356.08	4110	2684	2535	3508
15	100	100	63937	60397	24724	23854		261.31	223.43		26131	26131		22343	22343		37806	34266	72072	0.768031		2381	1511	3892	0.522767							180	0.11547	0.274547	0.0978742	0.129697	0.102161	0.137208	0.264512					300	1846.32	5486	4990	2775	3450
16	100	100	60915	62310	24970	24168		261.31	225.14		26131	26131		22514	22514		34784	36179	70963	0.756213		2456	1654	4110	0.552048							210	0.1656	0.426595	0.137369	0.238939	0.240682	0.122515	0.385092					330	2596.64	5639	5220	3384	3495
17	100	100	67230	64331	25969	24403		261.31	224.43		26131	26131		22443	22443		41099	38200	79299	0.845045		3526	1960	5486	0.73687							240	0.25753	0.522767	0.234488	0.245424	0.263531	0.268799	0.466623					360	2069.28	6411	5987	4069	5519
18	100	100	74379	66231	25942	24717		261.31	225.1		26131	26131		22510	22510		48248	40100	88348	0.941475		3432	2207	5639	0.757421							270	0.252153	0.552048	0.28963	0.365326	0.385355	0.329948	0.553034					390	2484.32	6557	5474	4820	5604
19	100	100	77238	68403	26751	24740		261.31	225.4		26131	26131		22540	22540		51107	42272	93379	0.995087		4211	2200	6411	0.861115							300	0.343309	0.73687	0.53847	0.399914	0.378983	0.531547	0.645383					420	2533.2	7273	5812	5480	5774
20	100	100	84332	74174	26164	25305		261.31	224.56		26131	26131		22456	22456		58201	48043	106244	1.13218		3708	2849	6557	0.880725							330	0.482825	0.757421	0.563289	0.487678	0.383927	0.508535	0.722691					450	2765.48	7265	5986	5722	5873
21	100	100	80699	72599	26174	26055		261.31	224.78		26131	26131		22478	22478		54568	46468	101036	1.07668		3696	3577	7273	0.976897							360	0.384767	0.861115	0.646056	0.586396	0.606264	0.608038	0.80752					480	3080.69	7753	5822	6468	7414
22	100	100	78801	78862	26170	25765		261.31	223.35		26131	26131		22335	22335		52670	52731	105401	1.1232		3835	3430	7265	0.975823							390	0.46194	0.880725	0.590698	0.694625	0.615601	0.664434	0.935488					510	3712.98	8059	6295	6579	7701
23	100	100	82299	77909	26612	25867		261.31	223.63		26131	26131		22363	22363		56168	51778	107946	1.15032		4249	3504	7753	1.04137							420	0.471029	0.976897	0.627172	0.789739	0.634275	0.597342	0.990765					540	3961.16	8773	6311	6680	8644
24	100	100	85943	81458	26592	26187		261.31	223.6		26131	26131		22360	22360		59812	55327	115139	1.22697		4232	3827	8059	1.08247							450	0.514219	0.975823	0.645948	0.824614	0.645151	0.71694	0.912533					570	4721.98	8508	6991	7386	8118
25	100	100	87559	80450	26927	26540		261.31	223.47		26131	26131		22347	22347		61428	54319	115747	1.23345		4580	4193	8773	1.17837							480	0.572831	1.04137	0.628251	0.932123	0.81443	0.753565	1.04261										9961
26	100	100	86827	89692	26448	26640		261.31	222.9		26131	26131		22290	22290		60696	63561	124257	1.32414		4158	4350	8508	1.14278							510	0.6904	1.08247	0.679292	0.948119	0.845957	0.894123	1.25251
																																540	0.736547	1.17837	0.681019	0.962675	0.949546	0.915406	1.28127
																																570	0.878016	1.14278	0.754397	1.06442	0.891765	0.818172	1.22296
movie3																																600	0.88991				1.09422	0.934853	1.28892
timepoint	pixel count(10x10)		Sum Cnn		Sum Sas4			cytoGFP	cyto mCherry		GFP background			mCherry background			Corrected GFP		Sum GFP	GFP norm		Corrected mCherry		Sum mCherry	mCherry norm							630	0.903102					0.809637
1	100		144903		31416			241.25	221.49		24125	0		22149	0		120778	0	120778	1		9267	0	9267	1							30	1.12165
2	100		22770		21927			228.69	218.94		22869	0		21894	0		-99	0	-99	-0.000819686		33	0	33	0.00356102							31	1.04866
3	100		23671		21958			235.92	219.34		23592	0		21934	0		79	0	79	0.000654093		24	0	24	0.00258983
4	100		25630		22125			232.23	219.05		23223	0		21905	0		2407	0	2407	0.0199291		220	0	220	0.0237402
5	100		27082		22108			234.92	219.87		23492	0		21987	0		3590	0	3590	0.029724		121	0	121	0.0130571
6	100		29599		22225			237.21	219.4		23721	0		21940	0		5878	0	5878	0.0486678		285	0	285	0.0307543
7	100		32328		22239			236.73	219.51		23673	0		21951	0		8655	0	8655	0.0716604		288	0	288	0.031078
8	100		36308		22328			236.33	219.76		23633	0		21976	0		12675	0	12675	0.104945		352	0	352	0.0379842
9	100		38566		22376			239.31	218.73		23931	0		21873	0		14635	0	14635	0.121173		503	0	503	0.0542786
10	100		38349		22420			233.88	217.82		23388	0		21782	0		14961	0	14961	0.123872		638	0	638	0.0688464
11	100		39615		22208			232.58	217.09		23258	0		21709	0		16357	0	16357	0.13543		499	0	499	0.053847
12	112		50615		25044			232.93	217.19		26088.2	0		24325.3	0		24526.8	0	24526.8	0.203074		718.72	0	718.72	0.0775569
13	100	100	36351	34857	22199	22125		232.83	217		23283	23283		21700	21700		13068	11574	24642	0.204027		499	425	924	0.0997086
14	100	100	37557	36288	22190	22057		233.03	216.7		23303	23303		21670	21670		14254	12985	27239	0.225529		520	387	907	0.0978742
15	100	100	42240	39618	22353	22368		231.74	217.24		23174	23174		21724	21724		19066	16444	35510	0.29401		629	644	1273	0.137369
16	100	100	40836	40343	22596	22821		231.19	216.22		23119	23119		21622	21622		17717	17224	34941	0.289299		974	1199	2173	0.234488
17	100	100	43130	44801	22846	23272		231.43	217.17		23143	23143		21717	21717		19987	21658	41645	0.344806		1129	1555	2684	0.28963
18	100	100	50859	51054	24550	24060		235.63	218.1		23563	23563		21810	21810		27296	27491	54787	0.453617		2740	2250	4990	0.53847
19	100	100	56503	51203	24715	24191		230.23	218.43		23023	23023		21843	21843		33480	28180	61660	0.510523		2872	2348	5220	0.563289
20	100	100	61072	56722	24640	24865		232.7	217.59		23270	23270		21759	21759		37802	33452	71254	0.589958		2881	3106	5987	0.646056
21	100	100	63378	63666	24213	24701		236.03	217.2		23603	23603		21720	21720		39775	40063	79838	0.661031		2493	2981	5474	0.590698
22	100	100	60287	61125	24368	24680		228.61	216.18		22861	22861		21618	21618		37426	38264	75690	0.626687		2750	3062	5812	0.627172
23	100	100	67040	65031	24248	25180		238.42	217.21		23842	23842		21721	21721		43198	41189	84387	0.698695		2527	3459	5986	0.645948
24	100	100	70672	69157	24328	24896		234.11	217.01		23411	23411		21701	21701		47261	45746	93007	0.770066		2627	3195	5822	0.628251
25	100	100	71199	66377	24763	24906		233.54	216.87		23354	23354		21687	21687		47845	43023	90868	0.752356		3076	3219	6295	0.679292
26	100	100	73265	72544	24467	25012		234.05	215.84		23405	23405		21584	21584		49860	49139	98999	0.819677		2883	3428	6311	0.681019
27	100	100	74521	77640	24827	25610		236.01	217.23		23601	23601		21723	21723		50920	54039	104959	0.869024		3104	3887	6991	0.754397
movie4
timepoint	pixel count(10x10)		Sum Cnn		Sum Sas4			cytoGFP	cyto mCherry		GFP background			mCherry background			Corrected GFP		Sum GFP	GFP norm		Corrected mCherry		Sum mCherry	mCherry norm
1	100		134102		29005			246.99	220.66		24699	0		22066	0		109403	0	109403	1		6939	0	6939	1
2	100		22858		21583			231.09	218.63		23109	0		21863	0		-251	0	-251	-0.00229427		-280	0	-280	-0.0403516
3	100		24837		22024			234.5	220.53		23450	0		22053	0		1387	0	1387	0.0126779		-29	0	-29	-0.00417928
4	100		26944		22020			236.16	220.88		23616	0		22088	0		3328	0	3328	0.0304196		-68	0	-68	-0.00979968
5	100		29017		22193			237.41	220.54		23741	0		22054	0		5276	0	5276	0.0482254		139	0	139	0.0200317
6	100		31982		22204			240.21	220.32		24021	0		22032	0		7961	0	7961	0.0727677		172	0	172	0.0247874
7	100		34478		22364			240.12	220.53		24012	0		22053	0		10466	0	10466	0.0956647		311	0	311	0.0448191
8	100		36956		22223			240.14	220.3		24014	0		22030	0		12942	0	12942	0.118297		193	0	193	0.0278138
9	100		41937		22396			239.67	219.85		23967	0		21985	0		17970	0	17970	0.164255		411	0	411	0.0592304
10	100		46180		22251			240.78	219.45		24078	0		21945	0		22102	0	22102	0.202024		306	0	306	0.0440986
11	99		49206		21989			241.09	218.73		23867.9	0		21654.3	0		25338.1	0	25338.1	0.231603		334.73	0	334.73	0.0482389
12	108		57000		24212			239.34	218.21		25848.7	0		23566.7	0		31151.3	0	31151.3	0.284739		645.32	0	645.32	0.092999
13	117		64422		26358			239.21	217.59		27987.6	0		25458	0		36434.4	0	36434.4	0.33303		899.97	0	899.97	0.129697
14	100	100	51104	50337	22939	22091		238.3	216.86		23830	23830		21686	21686		27274	26507	53781	0.491586		1253	405	1658	0.238939
15	100	100	52164	51100	23005	22272		239.73	217.87		23973	23973		21787	21787		28191	27127	55318	0.505635		1218	485	1703	0.245424
16	100	100	56713	51313	23381	22636		239.74	217.41		23974	23974		21741	21741		32739	27339	60078	0.549144		1640	895	2535	0.365326
17	100	100	57807	58795	23780	22717		240.66	218.61		24066	24066		21861	21861		33741	34729	68470	0.625851		1919	856	2775	0.399914
18	100	100	62994	52349	23901	23205		240.66	218.61		24066	24066		21861	21861		38928	28283	67211	0.614343		2040	1344	3384	0.487678
19	100	100	67613	59930	24368	23423		240.66	218.61		24066	24066		21861	21861		43547	35864	79411	0.725858		2507	1562	4069	0.586396
20	100	100	73271	60336	24861	23681		240.66	218.61		24066	24066		21861	21861		49205	36270	85475	0.781286		3000	1820	4820	0.694625
21	100	100	76475	63081	25129	24073		240.66	218.61		24066	24066		21861	21861		52409	39015	91424	0.835663		3268	2212	5480	0.789739
22	100	100	78747	60111	25333	24111		240.66	218.61		24066	24066		21861	21861		54681	36045	90726	0.829283		3472	2250	5722	0.824614
23	100	100	77940	69520	25359	24831		240.66	218.61		24066	24066		21861	21861		53874	45454	99328	0.907909		3498	2970	6468	0.932123
24	100	100	84554	64629	25401	24900		240.66	218.61		24066	24066		21861	21861		60488	40563	101051	0.923658		3540	3039	6579	0.948119
25	100	100	91454	69357	25282	25120		240.66	218.61		24066	24066		21861	21861		67388	45291	112679	1.02994		3421	3259	6680	0.962675
26	100	100	93065	76624	25522	25586		240.66	218.61		24066	24066		21861	21861		68999	52558	121557	1.11109		3661	3725	7386	1.06442
movie8
timepoint	pixel count(10x10)		Sum Cnn		Sum Sas4			cytoGFP	cyto mCherry		GFP background			mCherry background			Corrected GFP		Sum GFP	GFP norm		Corrected mCherry		Sum mCherry	mCherry norm
1	90		93615		29464			249.68	226.23		22471.2	0		20360.7	0		71143.8	0	71143.8	1		9103.3	0	9103.3	1
2	90		21155		20020			233.3	221.75		20997	0		19957.5	0		158	0	158	0.00222085		62.5	0	62.5	0.00686564
3	90		23596		20158			238.68	223.54		21481.2	0		20118.6	0		2114.8	0	2114.8	0.0297257		39.4	0	39.4	0.0043281
4	90		26665		20541			240.82	223.44		21673.8	0		20109.6	0		4991.2	0	4991.2	0.0701565		431.4	0	431.4	0.0473894
5	90		29547		20431			242.77	223.77		21849.3	0		20139.3	0		7697.7	0	7697.7	0.108199		291.7	0	291.7	0.0320433
6	90		31856		20507			243.48	224.01		21913.2	0		20160.9	0		9942.8	0	9942.8	0.139756		346.1	0	346.1	0.0380192
7	90		35616		20485			243.19	223.93		21887.1	0		20153.7	0		13728.9	0	13728.9	0.192974		331.3	0	331.3	0.0363934
8	90		37710		20372			245.3	223.15		22077	0		20083.5	0		15633	0	15633	0.219738		288.5	0	288.5	0.0316918
9	90		42174		20708			244.54	223.48		22008.6	0		20113.2	0		20165.4	0	20165.4	0.283446		594.8	0	594.8	0.0653389
10	101		48086		23057			246.37	223.98		24883.4	0		22622	0		23202.6	0	23202.6	0.326137		435.02	0	435.02	0.0477871
11	100	100	40989	42796	22882	22982		244.87	226.07		24487	24487		22607	22607		16502	18309	34811	0.489305		275	375	650	0.0714027
12	100	100	41996	42203	22911	22799		246.2	225.65		24620	24620		22565	22565		17376	17583	34959	0.491385		346	234	580	0.0637132
13	100	100	40597	44007	22994	23128		244.27	225.96		24427	24427		22596	22596		16170	19580	35750	0.502503		398	532	930	0.102161
14	100	100	44799	46630	23700	23837		246.52	226.73		24652	24652		22673	22673		20147	21978	42125	0.592111		1027	1164	2191	0.240682
15	100	100	49613	50479	23996	23779		249.79	226.88		24979	24979		22688	22688		24634	25500	50134	0.704685		1308	1091	2399	0.263531
16	100	100	55913	54401	24481	24325		247.22	226.49		24722	24722		22649	22649		31191	29679	60870	0.855591		1832	1676	3508	0.385355
17	100	100	54362	57763	24246	24690		247.51	227.43		24751	24751		22743	22743		29611	33012	62623	0.880231		1503	1947	3450	0.378983
18	100	100	55062	60183	24326	24409		248.06	226.2		24806	24806		22620	22620		30256	35377	65633	0.92254		1706	1789	3495	0.383927
19	100	100	59250	57517	25234	25121		244.48	224.18		24448	24448		22418	22418		34802	33069	67871	0.953997		2816	2703	5519	0.606264
20	100	100	61511	65447	25106	25340		245.06	224.21		24506	24506		22421	22421		37005	40941	77946	1.09561		2685	2919	5604	0.615601
21	100	100	59596	65230	25306	25310		245.06	224.21		24506	24506		22421	22421		35090	40724	75814	1.06564		2885	2889	5774	0.634275
22	100	100	63020	66499	25388	25327		245.06	224.21		24506	24506		22421	22421		38514	41993	80507	1.13161		2967	2906	5873	0.645151
23	100	100	67189	71838	26175	26081		245.06	224.21		24506	24506		22421	22421		42683	47332	90015	1.26525		3754	3660	7414	0.81443
24	100	100	68659	76724	26439	26104		245.06	224.21		24506	24506		22421	22421		44153	52218	96371	1.35459		4018	3683	7701	0.845957
25	100	100	74548	83485	26691	26795		245.06	224.21		24506	24506		22421	22421		50042	58979	109021	1.5324		4270	4374	8644	0.949546
26	100	100	73826	84018	26667	26293		245.06	224.21		24506	24506		22421	22421		49320	59512	108832	1.52975		4246	3872	8118	0.891765
27	100	100	71390	88736	27346	27457		245.06	224.21		24506	24506		22421	22421		46884	64230	111114	1.56182		4925	5036	9961	1.09422
movie9
timepoint	pixel count(10x10)		Sum Cnn		Sum Sas4			cytoGFP	cyto mCherry		GFP background			mCherry background			Corrected GFP		Sum GFP	GFP norm		Corrected mCherry		Sum mCherry	mCherry norm
1	100		115095		31718			248.92	224.62		24892	0		22462	0		90203	0	90203	1		9256	0	9256	1
2	100		23054		22098			233.71	221.97		23371	0		22197	0		-317	0	-317	-0.0035143		-99	0	-99	-0.0106958
3	100		25551		22366			238.81	222.52		23881	0		22252	0		1670	0	1670	0.0185138		114	0	114	0.0123163
4	100		28426		22804			239.94	223.68		23994	0		22368	0		4432	0	4432	0.0491336		436	0	436	0.0471046
5	100		31596		22764			242.17	224.21		24217	0		22421	0		7379	0	7379	0.0818044		343	0	343	0.037057
6	100		34320		22884			243.75	224.57		24375	0		22457	0		9945	0	9945	0.110251		427	0	427	0.0461322
7	100		39468		23093			242.5	224.39		24250	0		22439	0		15218	0	15218	0.168708		654	0	654	0.0706569
8	100		41977		22998			242.69	223.74		24269	0		22374	0		17708	0	17708	0.196313		624	0	624	0.0674157
9	100		43763		22816			244.57	224.74		24457	0		22474	0		19306	0	19306	0.214028		342	0	342	0.036949
10	113		50445		26341			247.34	226.65		27949.4	0		25611.5	0		22495.6	0	22495.6	0.249388		729.55	0	729.55	0.0788191
11	100	100	39577	44258	23410	23292		249.46	226.96		24946	24946		22696	22696		14631	19312	33943	0.376296		714	596	1310	0.14153
12	100	100	45280	46497	23081	23708		254	227.44		25400	25400		22744	22744		19880	21097	40977	0.454275		337	964	1301	0.140557
13	100	100	47168	48026	23268	23614		253.88	228.06		25388	25388		22806	22806		21780	22638	44418	0.492423		462	808	1270	0.137208
14	100	100	50256	51792	23469	24085		257.33	232.1		25733	25733		23210	23210		24523	26059	50582	0.560757		259	875	1134	0.122515
15	100	100	56322	55228	24078	24744		255.77	231.67		25577	25577		23167	23167		30745	29651	60396	0.669556		911	1577	2488	0.268799
16	100	100	55389	56767	24092	25258		253.62	231.48		25362	25362		23148	23148		30027	31405	61432	0.681042		944	2110	3054	0.329948
17	100	100	58430	59419	24893	25357		250.12	226.65		25012	25012		22665	22665		33418	34407	67825	0.751915		2228	2692	4920	0.531547
18	100	100	64834	66314	24496	25409		248.36	225.99		24836	24836		22599	22599		39998	41478	81476	0.903252		1897	2810	4707	0.508535
19	100	100	66680	66661	25290	25670		249.71	226.66		24971	24971		22666	22666		41709	41690	83399	0.92457		2624	3004	5628	0.608038
20	100	100	68005	68175	25431	25977		249.66	226.29		24966	24966		22629	22629		43039	43209	86248	0.956154		2802	3348	6150	0.664434
21	100	100	66431	70365	25835	25360		249.19	228.33		24919	24919		22833	22833		41512	45446	86958	0.964026		3002	2527	5529	0.597342
22	100	100	63936	70346	25496	25932		241.12	223.96		24112	24112		22396	22396		39824	46234	86058	0.954048		3100	3536	6636	0.71694
23	100	100	64682	80638	25925	26110		247.11	225.3		24711	24711		22530	22530		39971	55927	95898	1.06314		3395	3580	6975	0.753565
24	100	100	77985	86127	26265	26995		248.22	224.92		24822	24822		22492	22492		53163	61305	114468	1.269		3773	4503	8276	0.894123
25	100	100	76011	81790	26728	26671		246	224.63		24600	24600		22463	22463		51411	57190	108601	1.20396		4265	4208	8473	0.915406
26	100	100	77280	81475	25690	26741		246.07	224.29		24607	24607		22429	22429		52673	56868	109541	1.21438		3261	4312	7573	0.818172
27	100	100	78921	89545	26578	26943		246.5	224.34		24650	24650		22434	22434		54271	64895	119166	1.32109		4144	4509	8653	0.934853
28	100	100	77221	91637	26310	26250		247.74	225.33		24774	24774		22533	22533		52447	66863	119310	1.32268		3777	3717	7494	0.809637
movie10
timepoint	pixel count(10x10)		Sum Cnn		Sum Sas4			cytoGFP	cyto mCherry		GFP background			mCherry background			Corrected GFP		Sum GFP	GFP norm		Corrected mCherry		Sum mCherry	mCherry norm
1	100		163471		29967			265.01	223.87		26501	0		22387	0		136970	0	136970	1		7580	0	7580	1
2	100		24510		22038			245.11	219.87		24511	0		21987	0		-1	0	-1	-7.30087e-06		51	0	51	0.00672823
3	100		27053		22330			251.14	222.4		25114	0		22240	0		1939	0	1939	0.0141564		90	0	90	0.0118734
4	100		30958		22481			253.91	223.2		25391	0		22320	0		5567	0	5567	0.0406439		161	0	161	0.0212401
5	100		34306		22956			254.7	222.98		25470	0		22298	0		8836	0	8836	0.0645105		658	0	658	0.0868074
6	100		36520		22781			256.75	223.49		25675	0		22349	0		10845	0	10845	0.0791779		432	0	432	0.0569921
7	100		41193		22958			255.87	222.98		25587	0		22298	0		15606	0	15606	0.113937		660	0	660	0.0870712
8	100		42837		23051			258.05	223.57		25805	0		22357	0		17032	0	17032	0.124348		694	0	694	0.0915567
9	100		55911		23020			258.07	224.02		25807	0		22402	0		30104	0	30104	0.219785		618	0	618	0.0815303
10	120		61268		27588			259.6	224.38		31152	0		26925.6	0		30116	0	30116	0.219873		662.4	0	662.4	0.0873879
11	100		63143		23331			261.31	225.26		26131	0		22526	0		37012	0	37012	0.27022		805	0	805	0.106201
12	157		89238		36622			262.23	225.64		41170.1	0		35425.5	0		48067.9	0	48067.9	0.350937		1196.52	0	1196.52	0.157852
13	100	100	54203	54831	23717	23584		263.57	226.48		26357	26357		22648	22648		27846	28474	56320	0.411185		1069	936	2005	0.264512
14	100	100	57256	54958	24161	23766		264.47	225.04		26447	26447		22504	22504		30809	28511	59320	0.433088		1657	1262	2919	0.385092
15	100	100	62028	54794	24828	23781		263.44	225.36		26344	26344		22536	22536		35684	28450	64134	0.468234		2292	1245	3537	0.466623
16	100	100	71238	65326	24923	24063		265.5	223.97		26550	26550		22397	22397		44688	38776	83464	0.60936		2526	1666	4192	0.553034
17	100	100	73816	67375	25465	24563		264.2	225.68		26420	26420		22568	22568		47396	40955	88351	0.645039		2897	1995	4892	0.645383
18	100	100	77899	77719	25306	25036		264.35	224.32		26435	26435		22432	22432		51464	51284	102748	0.75015		2874	2604	5478	0.722691
19	100	100	77258	68471	25885	25480		267.83	226.22		26783	26783		22622	22622		50475	41688	92163	0.67287		3263	2858	6121	0.80752
20	100	100	81408	74947	26739	25184		259.19	224.16		25919	25919		22416	22416		55489	49028	104517	0.763065		4323	2768	7091	0.935488
21	100	100	83163	72936	26390	25780		261.24	223.3		26124	26124		22330	22330		57039	46812	103851	0.758203		4060	3450	7510	0.990765
22	100	100	91732	80676	26021	26174		262.12	226.39		26212	26212		22639	22639		65520	54464	119984	0.875987		3382	3535	6917	0.912533
23	100	100	91029	78394	26266	26411		263.13	223.87		26313	26313		22387	22387		64716	52081	116797	0.85272		3879	4024	7903	1.04261
24	100	100	94485	77551	27684	26584		263.13	223.87		26313	26313		22387	22387		68172	51238	119410	0.871797		5297	4197	9494	1.25251
25	100	100	101736	74346	27917	26569		263.13	223.87		26313	26313		22387	22387		75423	48033	123456	0.901336		5530	4182	9712	1.28127
26	100	100	97421	72030	27237	26807		263.13	223.87		26313	26313		22387	22387		71108	45717	116825	0.852924		4850	4420	9270	1.22296
27	100	100	105294	91135	26975	27569		263.13	223.87		26313	26313		22387	22387		78981	64822	143803	1.04989		4588	5182	9770	1.28892
[truncated: 28 more columns]

## Sheet: S2 - Spd2 vs Sas4 recovery
find Sas4 pixels that are >2SD from mean
Draw ROI to include these pixels and use this ROI throughout analysis
																																		Overview of individually normalised data									Overview of raw data
movie4																			30204.5					9151.24									Spd2										Spd2
timepoint	pixel count		Sum Spd2		Sum Sas4			cytoGFP	cyto RFP		GFP background			mCherry background			Corrected GFP		Sum GFP	GFP norm		Corrected mCherry		Sum mCherry	mCherry norm								time (0=anaB)	Spd2 movie4	Spd2 movie5	Spd2 movie6	Spd2 movie7	Spd2 movie8	Spd2 movie9	Spd2 movie11			time (0=anaB)	Spd2 movie4	Spd2 movie5	Spd2 movie6	Spd2 movie7	Spd2 movie8	Spd2 movie9
1	121		56704		36149			215.866	223.476		26119.8	0		27040.6	0		30584.2	0	30584.2			9108.38	0	9108.38									-240			1	1					1	-240			54696.2	36181
2	121		56178		36138			217.795	222.677		26353.1	0		26943.9	0		29824.9	0	29824.9	1		9194.09	0	9194.09	1								-210	1		-0.0104636	0.00249765	1	1	1		2	-210	30204.5		-572.319	90.3676
3	121		25679		26412			215.304	222.005		26051.8	0		26862.6	0		-372.831	0	-372.831	-0.0123436		-450.565	0	-450.565	-0.0492354								-180	-0.0123436	1	0.0685262	0.122483	-0.00861255	-0.00145696	-0.0131938		3	-180	-372.831	34535.5	3748.13	4431.55	39931	43441.7
6	121		29572		26898			216.947	221.12		26250.6	0		26755.5	0		3321.44	0	3321.44	0.109965		142.539	0	142.539	0.0155759								-150	0.109965	0.000376592	0.178749	0.269094	0.125831	0.0811956	0.0885929		4	-150	3321.44	13.0058	9776.91	9736.09	-343.908	-63.2928
9	121		34384		27026			217.642	220.87		26334.7	0		26725.3	0		8049.27	0	8049.27	0.266492		300.704	0	300.704	0.0328594								-120	0.266492	0.125861	0.297973	0.356541	0.290953	0.212989	0.220942		5	-120	8049.27	4346.68	16298	12900	5024.56	3527.28
12	121		37290		27077			218.013	220.218		26379.6	0		26646.3	0		10910.4	0	10910.4	0.361218		430.676	0	430.676	0.0470621								-90	0.361218	0.26048	0.325453	0.449537	0.415125	0.303127	0.340622		6	-90	10910.4	8995.83	17801	16264.7	11618.1	9252.61
15	121		40277		27052			218.37	219.762		26422.7	0		26591.2	0		13854.3	0	13854.3	0.458682		460.809	0	460.809	0.0503549								-60	0.458682	0.364139	0.427699	0.483647	0.487315	0.423017	0.423126		7	-60	13854.3	12575.8	23393.5	17498.8	16576.4	13168.3
18	121		43748		26832			218.389	220.918		26425.1	0		26731.1	0		17322.9	0	17322.9	0.57352		100.942	0	100.942	0.0110304								-30	0.57352	0.493142	0.455326	0.554676	0.622092	0.450031	0.523711		8	-30	17322.9	17030.9	24904.6	20068.7	19459	18376.6
21	121		46990		27167			218.612	220.332		26452	0		26660.2	0		20538	0	20538	0.679965		506.78	0	506.78	0.0553783								0	0.679965	0.581389	0.471994	0.604082	0.668837	0.593198	0.556825		9	0	20538	20078.6	25816.3	21856.3	24840.8	19550.1
24	121		54214		27107			218.39	220.2		26425.2	0		26644.2	0		27788.8	0	27788.8	0.920021		462.823	0	462.823	0.0505749								30	0.920021	0.748047	0.50414	0.75408	0.643794	0.702755	0.626479		10	30	27788.8	25834.2	27574.6	27283.4	26707.3	25769.6
27	121		54482		27150			218.739	220.679		26467.5	0		26702.1	0		28014.5	0	28014.5	0.927495		447.865	0	447.865	0.0489403								60	0.927495	0.831653	0.576598	0.734757	0.917023	0.761005	0.695447		11	60	28014.5	28721.6	31537.7	26584.3	25707.3	30528.9
30	121		56884		27129			218.919	219.9		26489.2	0		26607.9	0		30394.8	0	30394.8	1.0063		521.089	0	521.089	0.0569419								90	1.0063	1.06289	0.528005	1.0958	0.827726	0.744705	0.88785		12	90	30394.8	36707.5	28879.9	39647.2	36617.6	33059.4
33	121		55735		27320			218.503	220.253		26438.9	0		26650.6	0		29296.1	0	29296.1	0.969925		669.383	0	669.383	0.0731467								120	0.969925	1.087	0.552167	1.02272	1.01286	0.825144	1.05536		13	120	29296.1	37540.3	30201.4	37003.1	33051.9	32351.3
36	171		66970		38738			217.98	220.459		37274.6	0		37698.6	0		29695.4	0	29695.4	0.983143		1039.45	0	1039.45	0.113585								150	0.983143	1.40472	0.714401	1.15437	1.11203	0.822905	1.20357			150	29695.4	48512.8	39075.1	41766.4	40444.3	35845.7
39	121	121	43227	44815	26918	27353		217.538	220.689		26322.1	26322.1		26703.4	26703.4		16904.9	18492.9	35397.8	1.17194		214.622	649.622	864.244	0.0944401								180	1.17194	1.36402	0.878251	1.22316	1.24045	1.20832	1.1892			180	35397.8	47107.3	48037	44255.3	44404.6	35748.4
42	121	121	46253	45417	27087	27493		218.026	219.902		26381.2	26381.2		26608.1	26608.1		19871.8	19035.8	38907.7	1.28814		478.863	884.863	1363.73	0.149021								210	1.28814	1.47634	0.929989	1.30138	1.3422	1.27436	1.19222			210	38907.7	50986.3	50866.9	47085.2	49532.4	52491.4
45	121	121	50023	50110	27768	28064		217.771	221.287		26350.3	26350.3		26775.7	26775.7		23672.7	23759.7	47432.4	1.57037		992.316	1288.32	2280.63	0.249216								240	1.57037	1.58996	1.11079	1.40715	1.34528	1.28785	1.36101			240	47432.4	54910.3	60756.3	50912.2	53595.5	55360.5
48	121	121	51992	54502	27776	28605		218.355	220.908		26420.9	26420.9		26729.8	26729.8		25571.1	28081.1	53652.1	1.7763		1046.18	1875.18	2921.37	0.319232								270	1.7763	1.71576	1.20052	1.4398	1.42904	1.53961	1.41274			270	53652.1	59254.7	65663.7	52093.4	53718.4	55946.6
51	121	121	50611	52185	27691	28030		216.907	220.213		26245.7	26245.7		26645.8	26645.8		24365.3	25939.3	50304.6	1.66547		1045.24	1384.24	2429.48	0.265481								300	1.66547	1.74034	1.11766	1.58182	1.44623	1.50099	1.53644			300	50304.6	60103.6	61132	57231.9	57063.2	66883.5
54	121	121	54226	57541	28006	28844		217.166	220.073		26277.1	26277.1		26628.8	26628.8		27948.9	31263.9	59212.8	1.9604		1377.19	2215.19	3592.38	0.392556								330	1.9604	1.78456	1.19585	1.59795	1.55683	1.52486	1.48948			330	59212.8	61630.7	65408.7	57815.5	57749.5	65205.5
57	121	121	54570	56083	28226	28664		216.078	219.327		26145.5	26145.5		26538.5	26538.5		28424.5	29937.5	58362	1.93223		1687.46	2125.46	3812.92	0.416656								360	1.93223	2.01325	1.27976	1.52064	1.6124	1.44739	1.65475			360	58362	69528.6	69998.2	55018.4	62165.9	66242.5
60	121	121	51454	55438	28440	28940		216.119	218.229		26150.3	26150.3		26405.7	26405.7		25303.7	29287.7	54591.3	1.80739		2034.32	2534.32	4568.64	0.499238								390	1.80739	1.94558	1.36025	1.5244	1.61497	1.60856	1.59954			390	54591.3	67191.7	74400.6	55154.4	64384.9	62877.1
63	121	121	56518	59662	28658	29107		215.628	219.385		26091	26091		26545.5	26545.5		30427	33571	63997.9	2.11882		2112.45	2561.45	4673.91	0.51074								420	2.11882	2.07889	1.41347	1.50502	1.85306	1.62279	1.75456			420	63997.9	71795.5	77311.4	54453.3	64487.5	69878.5
66	121	121	54495	60620	28532	29468		215.745	218.654		26105.2	26105.2		26457.1	26457.1		28389.8	34514.8	62904.7	2.08263		2074.92	3010.92	5085.83	0.555753								450	2.08263	1.9538	1.44791	1.65255	1.77425	1.63617	1.7218			450	62904.7	67475.6	79195	59790.8	73994.7	70496.7
69	121	121	58164	58870	28490	29522		215.51	218.563		26076.7	26076.7		26446.1	26446.1		32087.3	32793.3	64880.6	2.14804		2043.87	3075.87	5119.75	0.55946								480	2.14804	2.12519	1.54027	1.56675	1.86584	1.82253	1.83463			480	64880.6	73394.5	84247.2	56686.5	70847.6	71077.9
72	121	121	57435	60027	28717	29325		215.028	218.732		26018.4	26018.4		26466.6	26466.6		31416.6	34008.6	65425.2	2.16607		2250.42	2858.42	5108.85	0.558269								510	2.16607	2.14533	1.56772	1.67393	2.00071	1.95196	1.94035			510	65425.2	74090.2	85748.2	60564.4	74504.9	79174.1
75	121	121	56546	59522	28635	29362		215.397	219.01		26063	26063		26500.2	26500.2		30483	33459	63942	2.11697		2134.76	2861.76	4996.51	0.545993								540	2.11697	2.31111	1.55381		1.99429	1.92646	1.87392			540	63942	79815.5	84987.6		79890.2	84796.6
78	121	121	57035	58414	28556	29319		215.964	219.019		26131.6	26131.6		26501.3	26501.3		30903.4	32282.4	63185.8	2.09193		2054.74	2817.74	4872.48	0.53244								570	2.09193					1.96285	1.85296			570	63185.8				79633.9	83688.8
																																																	85269.6
movie5																			34535.5					9190.44									Sas-4mCherry										Sas-4-mCherry
timepoint	pixel count		Sum Spd2		Sum Sas4			cytoGFP	cyto RFP		GFP background			mCherry background			Corrected GFP		Sum GFP	GFP norm		Corrected mCherry		Sum mCherry	mCherry norm								time (0=anaB)	Sas4 movie4	Sas4 movie5	Sas4 movie6	Sas4 movie7	Sas4 movie8	Sas4 movie9	Sas4 movie11			time (0=anaB)	Sas4 movie4	Sas4 movie5	Sas4 movie6	Sas4 movie7	Sas4 movie8	Sas4 movie9
1	100		54597		31690			228.887	225.854		22888.7	0		22585.4	0		31708.3	0	31708.3			9104.62	0	9104.62									-240			1	1						-240			8349.31	7044.66
2	100		60451		31752			230.882	224.757		23088.2	0		22475.7	0		37362.8	0	37362.8	1		9276.27	0	9276.27	1								-210	1		-0.031702	-0.0273215	1	1	1			-210	9151.24		-264.69	-192.471
3	100		22594		22266			225.81	224.595		22581	0		22459.5	0		13.0058	0	13.0058	0.000376592		-193.503	0	-193.503	-0.0210548								-180	-0.0492354	1	0.0387923	0.00569685	-0.038967	-0.0223616	-0.0500829			-180	-450.565	9190.44	323.889	40.1324	8384.6	8286.15
6	100		27242		22465			228.953	223.542		22895.3	0		22354.2	0		4346.68	0	4346.68	0.125861		110.76	0	110.76	0.0120517								-150	0.0155759	-0.0210548	0.0358117	0.0291909	0.00579494	0.0045187	-0.00280887			-150	142.539	-193.503	299.003	205.64	-326.723	-185.291
9	100		32047		22802			230.512	222.522		23051.2	0		22252.2	0		8995.83	0	8995.83	0.26048		549.807	0	549.807	0.0598238								-120	0.0328594	0.0120517	0.0313512	0.037686	0.0154786	0.0362646	-0.0357121			-120	300.704	110.76	261.761	265.485	48.5882	37.4426
12	100		35724		22473			231.482	223.165		23148.2	0		22316.5	0		12575.8	0	12575.8	0.364139		156.48	0	156.48	0.0170263								-90	0.0470621	0.0598238	0.0207356	0.0517664	0.0399492	0.0668486	-0.00458645			-90	430.676	549.807	173.128	364.677	129.782	300.494
15	100		40190		22417			231.591	222.222		23159.1	0		22222.2	0		17030.9	0	17030.9	0.493142		194.778	0	194.778	0.0211935								-60	0.0503549	0.0170263	0.0412038	0.0557681	0.0491949	0.0800414	0.023466			-60	460.809	156.48	344.023	392.868	334.958	553.918
18	100		43171		22631			230.924	222.101		23092.4	0		22210.1	0		20078.6	0	20078.6	0.581389		420.912	0	420.912	0.0457989								-30	0.0110304	0.0211935	0.0485872	0.0716552	0.0448732	0.0266101	0.0136453			-30	100.942	194.778	405.669	504.787	412.479	663.235
21	118		53160		26678			231.575	223.152		27325.8	0		26331.9	0		25834.2	0	25834.2	0.748047		346.058	0	346.058	0.0376542								0	0.0553783	0.0457989	0.0664941	0.0426533	0.0334327	0.0681773	0.0318252			0	506.78	420.912	555.179	300.478	376.244	220.495
24	127		58048		28631			230.917	222.494		29326.4	0		28256.8	0		28721.6	0	28721.6	0.831653		374.243	0	374.243	0.0407208								30	0.0505749	0.0376542	0.056215	0.0749483	0.0378064	0.0855362	0.0324731			30	462.823	346.058	469.356	527.985	280.319	564.927
27	168		75529		37892			231.08	222.094		38821.5	0		37311.7	0		36707.5	0	36707.5	1.06289		580.281	0	580.281	0.0631396								60	0.0489403	0.0407208	0.0668913	0.0621601	0.00775933	0.0608454	0.0415319			60	447.865	374.243	558.496	437.897	316.992	708.765
30	168		76476		37901			231.76	222.212		38935.7	0		37331.6	0		37540.3	0	37540.3	1.087		569.386	0	569.386	0.0619541								90	0.0569419	0.0631396	0.0440557	0.0539729	0.02372	0.0736571	0.0563398			90	521.089	580.281	367.835	380.221	65.0589	504.174
33	100	100	49934	44594	22548	22428		230.076	221.719		23007.6	23007.6		22171.9	22171.9		26926.4	21586.4	48512.8	1.40472		376.07	256.07	632.14	0.0687824								120	0.0731467	0.0619541	0.0236081	0.00870915	0.0523334	0.0999165	0.0418903			120	669.383	569.386	197.111	61.353	198.882	610.333
36	100	100	48253	44628	22687	22769		228.868	221.36		22886.8	22886.8		22136	22136		25366.2	21741.2	47107.3	1.36402		551.035	633.035	1184.07	0.128837								150	0.113585	0.0687824	0.0848028	0.0796014	0.0252113	0.107854	0.12345			150	1039.45	632.14	708.044	560.765	438.794	827.923
39	100	100	50649	46356	23176	22720		230.094	222.31		23009.4	23009.4		22231	22231		27639.6	23346.6	50986.3	1.47634		945.006	489.006	1434.01	0.156033								180	0.0944401	0.128837	0.156065	0.117373	0.124445	0.16759	0.177125			180	864.244	1184.07	1303.04	826.853	211.387	893.695
42	100	100	52898	48055	23453	23368		230.213	221.202		23021.3	23021.3		22120.2	22120.2		29876.7	25033.7	54910.3	1.58996		1332.82	1247.82	2580.65	0.280797								210	0.149021	0.156033	0.196574	0.178397	0.232057	0.267207	0.268683			210	1363.73	1434.01	1641.26	1256.75	1043.42	1388.68
45	100	100	54871	50155	23897	23400		228.857	221.718		22885.7	22885.7		22171.8	22171.8		31985.3	27269.3	59254.7	1.71576		1725.22	1228.22	2953.43	0.321359								240	0.249216	0.280797	0.215156	0.175991	0.269834	0.354745	0.289278			240	2280.63	2580.65	1796.41	1239.79	1945.71	2214.12
48	100	100	54621	51161	24417	23819		228.392	221.949		22839.2	22839.2		22194.9	22194.9		31781.8	28321.8	60103.6	1.74034		2222.12	1624.12	3846.23	0.418504								270	0.319232	0.321359	0.299914	0.313855	0.358394	0.511287	0.300368			270	2921.37	2953.43	2504.07	2211	2262.45	2939.47
51	100	100	55841	51640	24746	24711		229.251	221.181		22925.1	22925.1		22118.1	22118.1		32915.9	28714.9	61630.7	1.78456		2627.87	2592.87	5220.74	0.568062								300	0.265481	0.418504	0.375476	0.400263	0.3671	0.616041	0.410743			300	2429.48	3846.23	3134.96	2819.72	3004.99	4236.6
54	100	100	61296	53925	24721	24888		228.462	220.251		22846.2	22846.2		22025.1	22025.1		38449.8	31078.8	69528.6	2.01325		2695.85	2862.85	5558.71	0.604836								330	0.392556	0.568062	0.413239	0.532506	0.489089	0.659712	0.493563			330	3592.38	5220.74	3450.26	3751.32	3077.98	5104.61
57	100	100	61094	51855	24684	25040		228.787	220.768		22878.7	22878.7		22076.8	22076.8		38215.3	28976.3	67191.7	1.94558		2607.25	2963.25	5570.49	0.606118								360	0.416656	0.604836	0.422204	0.580813	0.449287	0.654055	0.528674			360	3812.92	5558.71	3525.11	4091.63	4100.82	5466.47
60	100	100	59925	57469	25046	25032		227.993	223.028		22799.3	22799.3		22302.8	22302.8		37125.7	34669.7	71795.5	2.07889		2743.22	2729.22	5472.44	0.595449								390	0.499238	0.606118	0.519365	0.598983	0.59653	0.765117	0.541485			390	4568.64	5570.49	4336.33	4219.63	3767.09	5419.6
63	100	100	60238	52775	24406	25636		227.687	222.234		22768.7	22768.7		22223.4	22223.4		37469.3	30006.3	67475.6	1.9538		2182.61	3412.61	5595.22	0.608808								420	0.51074	0.595449	0.552843	0.715897	0.680233	0.703086	0.591252			420	4673.91	5472.44	4615.85	5043.25	5001.66	6339.87
66	100	100	62639	56073	24762	26045		226.588	220.611		22658.8	22658.8		22061.1	22061.1		39980.2	33414.2	73394.5	2.12519		2700.89	3983.89	6684.78	0.727362								450	0.555753	0.608808	0.505143	0.756403	0.628941	0.716933	0.644336			450	5085.83	5595.22	4217.59	5328.6	5703.48	5825.87
69	100	100	62007	57780	24555	25625		228.484	220.427		22848.4	22848.4		22042.7	22042.7		39158.6	34931.6	74090.2	2.14533		2512.31	3582.31	6094.62	0.663147								480	0.55946	0.727362	0.556054	0.75143	0.702942	0.865249	0.665791			480	5119.75	6684.78	4642.67	5293.57	5273.42	5940.62
72	100	100	63345	61550	24583	25334		225.398	221.522		22539.8	22539.8		22152.2	22152.2		40805.2	39010.2	79815.5	2.31111		2430.81	3181.81	5612.61	0.610701								510	0.558269	0.663147	0.499083	0.724213	0.699153	0.822832	0.714915			510	5108.85	6094.62	4167	5101.84	5893.88	7169.58
																																	540	0.545993	0.610701	0.539158		0.675844	0.791625	0.702773			540	4996.51	5612.61	4501.59		5862.12	6818.11
movie6																			54696.2					8349.31									570	0.53244					0.845088	0.646688			570	4872.48				5666.68	6559.52
timepoint	pixel count		Sum Spd2		Sum Sas4			cytoGFP	cyto RFP		GFP background			mCherry background			Corrected GFP		Sum GFP	GFP norm		Corrected mCherry		Sum mCherry	mCherry norm																								7002.53
1	100		74764		31116		1	227.58	227.074		22758	0		22707.4	0		52006	0	52006			8408.59	0	8408.59
2	100		80143		30847		2	227.566	225.57		22756.6	0		22557	0		57386.4	0	57386.4	1		8290.02	0	8290.02	1
3	100		21816		22194		3	223.883	224.587		22388.3	0		22458.7	0		-572.319	0	-572.319	-0.0104636		-264.69	0	-264.69	-0.031702
6	100		26142		22635		6	223.939	223.111		22393.9	0		22311.1	0		3748.13	0	3748.13	0.0685262		323.889	0	323.889	0.0387923
9	100		32247		22600		9	224.701	223.01		22470.1	0		22301	0		9776.91	0	9776.91	0.178749		299.003	0	299.003	0.0358117
12	100		38941		22628		12	226.43	223.662		22643	0		22366.2	0		16298	0	16298	0.297973		261.761	0	261.761	0.0313512
15	100		40415		22468		15	226.14	222.949		22614	0		22294.9	0		17801	0	17801	0.325453		173.128	0	173.128	0.0207356
18	100		45976		22602		18	225.825	222.58		22582.5	0		22258	0		23393.5	0	23393.5	0.427699		344.023	0	344.023	0.0412038
21	100		47528		22640		21	226.234	222.343		22623.4	0		22234.3	0		24904.6	0	24904.6	0.455326		405.669	0	405.669	0.0485872
24	100		48476		22818		24	226.597	222.628		22659.7	0		22262.8	0		25816.3	0	25816.3	0.471994		555.179	0	555.179	0.0664941
27	100		50128		22694		27	225.534	222.246		22553.4	0		22224.6	0		27574.6	0	27574.6	0.50414		469.356	0	469.356	0.056215
30	100		54144		22732		30	226.063	221.735		22606.3	0		22173.5	0		31537.7	0	31537.7	0.576598		558.496	0	558.496	0.0668913
33	100		51544		22560		33	226.641	221.922		22664.1	0		22192.2	0		28879.9	0	28879.9	0.528005		367.835	0	367.835	0.0440557
36	100		52742		22381		36	225.406	221.839		22540.6	0		22183.9	0		30201.4	0	30201.4	0.552167		197.111	0	197.111	0.0236081
39	131		68470		29857		39	224.389	222.511		29394.9	0		29149	0		39075.1	0	39075.1	0.714401		708.044	0	708.044	0.0848028
42	100	100	43673	49384	22726	22760	42	225.1	220.915		22510	22510		22091.5	22091.5		21163	26874	48037	0.878251		634.518	668.518	1303.04	0.156065
45	100	100	46350	49238	22853	23019	45	223.606	221.154		22360.6	22360.6		22115.4	22115.4		23989.4	26877.4	50866.9	0.929989		737.63	903.63	1641.26	0.196574
48	100	100	51752	53825	22803	23296	48	224.104	221.513		22410.4	22410.4		22151.3	22151.3		29341.6	31414.6	60756.3	1.11079		651.704	1144.7	1796.41	0.215156
51	100	100	51190	58863	23067	23623	51	221.946	220.93		22194.6	22194.6		22093	22093		28995.4	36668.4	65663.7	1.20052		974.037	1530.04	2504.07	0.299914
54	100	100	49024	56425	23241	23761	54	221.585	219.335		22158.5	22158.5		21933.5	21933.5		26865.5	34266.5	61132	1.11766		1307.48	1827.48	3134.96	0.375476
57	100	100	49087	60611	23392	23989	57	221.446	219.654		22144.6	22144.6		21965.4	21965.4		26942.4	38466.4	65408.7	1.19585		1426.63	2023.63	3450.26	0.413239
60	100	100	53105	61118	23433	24111	60	221.124	220.094		22112.4	22112.4		22009.4	22009.4		30992.6	39005.6	69998.2	1.27976		1423.56	2101.56	3525.11	0.422204
63	100	100	56560	62361	24060	24443	63	222.602	220.833		22260.2	22260.2		22083.3	22083.3		34299.8	40100.8	74400.6	1.36025		1976.67	2359.67	4336.33	0.519365
66	100	100	57008	64839	23813	24761	66	222.678	219.791		22267.8	22267.8		21979.1	21979.1		34740.2	42571.2	77311.4	1.41347		1833.93	2781.93	4615.85	0.552843
69	100	100	59519	64163	23827	24358	69	222.435	219.837		22243.5	22243.5		21983.7	21983.7		37275.5	41919.5	79195	1.44791		1843.3	2374.3	4217.59	0.505143
72	100	100	59916	68679	24225	24321	72	221.739	219.517		22173.9	22173.9		21951.7	21951.7		37742.1	46505.1	84247.2	1.54027		2273.33	2369.33	4642.67	0.556054
75	100	100	58398	71548	24043	23944	75	220.989	219.1		22098.9	22098.9		21910	21910		36299.1	49449.1	85748.2	1.56772		2133	2034	4167	0.499083
78	100	100	59781	69517	24101	24308	78	221.552	219.537		22155.2	22155.2		21953.7	21953.7		37625.8	47361.8	84987.6	1.55381		2147.3	2354.3	4501.59	0.539158
movie7																			36181					7044.66
timepoint	pixel count		Sum Spd2		Sum Sas4			cytoGFP	cyto RFP		GFP background			mCherry background			Corrected GFP		Sum GFP	GFP norm		Corrected mCherry		Sum mCherry	mCherry norm
1	100		59089		29532			237.369	220.732		23736.9	0		22073.2	0		35352.1	0	35352.1			7458.84	0	7458.84
2	100		60830		28661			238.2	220.305		23820	0		22030.5	0		37010	0	37010	1		6630.49	0	6630.49	1
3	100		23440		21959			233.496	221.515		23349.6	0		22151.5	0		90.3676	0	90.3676	0.00249765		-192.471	0	-192.471	-0.0273215
6	100		27731		22003			232.994	219.629		23299.4	0		21962.9	0		4431.55	0	4431.55	0.122483		40.1324	0	40.1324	0.00569685
9	100		33178		22047			234.419	218.414		23441.9	0		21841.4	0		9736.09	0	9736.09	0.269094		205.64	0	205.64	0.0291909
12	100		36391		22146			234.91	218.805		23491	0		21880.5	0		12900	0	12900	0.356541		265.485	0	265.485	0.037686
15	100		39766		22186			235.013	218.213		23501.3	0		21821.3	0		16264.7	0	16264.7	0.449537		364.677	0	364.677	0.0517664
18	100		40815		22280			233.162	218.871		23316.2	0		21887.1	0		17498.8	0	17498.8	0.483647		392.868	0	392.868	0.0557681
21	100		43443		22341			233.743	218.362		23374.3	0		21836.2	0		20068.7	0	20068.7	0.554676		504.787	0	504.787	0.0716552
24	100		45078		22115			232.217	218.145		23221.7	0		21814.5	0		21856.3	0	21856.3	0.604082		300.478	0	300.478	0.0426533
27	100		50342		22271			230.586	217.43		23058.6	0		21743	0		27283.4	0	27283.4	0.75408		527.985	0	527.985	0.0749483
30	100		49810		22214			232.257	217.761		23225.7	0		21776.1	0		26584.3	0	26584.3	0.734757		437.897	0	437.897	0.0621601
33	123		67991		27272			230.438	218.632		28343.8	0		26891.8	0		39647.2	0	39647.2	1.0958		380.221	0	380.221	0.0539729
36	100	100	42462	40279	21805	21924		228.689	218.338		22868.9	22868.9		21833.8	21833.8		19593.1	17410.1	37003.1	1.02272		-28.8235	90.1765	61.353	0.00870915
39	100	100	45570	41931	21943	22081		228.673	217.316		22867.3	22867.3		21731.6	21731.6		22702.7	19063.7	41766.4	1.15437		211.382	349.382	560.765	0.0796014
42	100	100	48502	41679	22154	22103		229.629	217.151		22962.9	22962.9		21715.1	21715.1		25539.1	18716.1	44255.3	1.22316		438.927	387.927	826.853	0.117373
45	100	100	46308	46736	22300	22438		229.794	217.406		22979.4	22979.4		21740.6	21740.6		23328.6	23756.6	47085.2	1.30138		559.375	697.375	1256.75	0.178397
48	100	100	50627	46183	22389	22353		229.489	217.511		22948.9	22948.9		21751.1	21751.1		27678.1	23234.1	50912.2	1.40715		637.897	601.897	1239.79	0.175991
51	100	100	50936	47025	22820	23066		229.338	218.375		22933.8	22933.8		21837.5	21837.5		28002.2	24091.2	52093.4	1.4398		982.5	1228.5	2211	0.313855
54	100	100	54322	48779	23325	23237		229.346	218.711		22934.6	22934.6		21871.1	21871.1		31387.4	25844.4	57231.9	1.58182		1453.86	1365.86	2819.72	0.400263
57	100	100	54308	49406	24056	23274		229.493	217.893		22949.3	22949.3		21789.3	21789.3		31358.7	26456.7	57815.5	1.59795		2266.66	1484.66	3751.32	0.532506
60	100	100	52470	48616	23712	23705		230.338	216.627		23033.8	23033.8		21662.7	21662.7		29436.2	25582.2	55018.4	1.52064		2049.32	2042.32	4091.63	0.580813
63	100	100	54473	46959	24128	23917		231.388	219.127		23138.8	23138.8		21912.7	21912.7		31334.2	23820.2	55154.4	1.5244		2215.32	2004.32	4219.63	0.598983
66	100	100	52776	47324	24487	24050		228.233	217.469		22823.3	22823.3		21746.9	21746.9		29952.7	24500.7	54453.3	1.50502		2740.12	2303.12	5043.25	0.715897
69	100	100	55029	50257	24129	24561		227.476	216.807		22747.6	22747.6		21680.7	21680.7		32281.4	27509.4	59790.8	1.65255		2448.3	2880.3	5328.6	0.756403
72	100	100	51857	50085	24682	24034		226.278	217.112		22627.8	22627.8		21711.2	21711.2		29229.2	27457.2	56686.5	1.56675		2970.79	2322.79	5293.57	0.75143
75	100	100	54626	51209	24474	24326		226.353	218.491		22635.3	22635.3		21849.1	21849.1		31990.7	28573.7	60564.4	1.67393		2624.92	2476.92	5101.84	0.724213
movie8																			39931					8384.6
timepoint	pixel count		Sum Spd2		Sum Sas4			cytoGFP	cyto RFP		GFP background			mCherry background			Corrected GFP		Sum GFP	GFP norm		Corrected mCherry		Sum mCherry	mCherry norm
1	100		64523		31083		1	230.155	224.206		23015.5	0		22420.6	0		41507.5	0	41507.5			8662.41	0	8662.41
2	100		61639		30403		2	232.845	222.962		23284.5	0		22296.2	0		38354.5	0	38354.5	1		8106.78	0	8106.78	1
3	100		22875		22130		3	232.189	224.567		23218.9	0		22456.7	0		-343.908	0	-343.908	-0.00861255		-326.723	0	-326.723	-0.038967
6	100		28717		22478		6	236.924	224.294		23692.4	0		22429.4	0		5024.56	0	5024.56	0.125831		48.5882	0	48.5882	0.00579494
9	100		35242		22576		9	236.239	224.462		23623.9	0		22446.2	0		11618.1	0	11618.1	0.290953		129.782	0	129.782	0.0154786
12	100		40273		22790		12	236.966	224.55		23696.6	0		22455	0		16576.4	0	16576.4	0.415125		334.958	0	334.958	0.0399492
15	100		43151		22765		15	236.92	223.525		23692	0		22352.5	0		19459	0	19459	0.487315		412.479	0	412.479	0.0491949
18	100		48379		22667		18	235.382	222.908		23538.2	0		22290.8	0		24840.8	0	24840.8	0.622092		376.244	0	376.244	0.0448732
21	100		50138		22532		21	234.307	222.517		23430.7	0		22251.7	0		26707.3	0	26707.3	0.668837		280.319	0	280.319	0.0334327
24	100		48867		22488		24	231.597	221.71		23159.7	0		22171	0		25707.3	0	25707.3	0.643794		316.992	0	316.992	0.0378064
27	112		62692		24930		27	232.807	222.008		26074.4	0		24864.9	0		36617.6	0	36617.6	0.917023		65.0589	0	65.0589	0.00775933
30	112		59259		25013		30	233.992	221.555		26207.1	0		24814.1	0		33051.9	0	33051.9	0.827726		198.882	0	198.882	0.02372
33	155		76164		34826		33	230.45	221.853		35719.7	0		34387.2	0		40444.3	0	40444.3	1.01286		438.794	0	438.794	0.0523334
36	100	100	45622	45365	22429	22416	36	232.912	223.168		23291.2	23291.2		22316.8	22316.8		22330.8	22073.8	44404.6	1.11203		112.193	99.1933	211.387	0.0252113
39	100	100	48145	48100	22769	22524	39	233.563	221.248		23356.3	23356.3		22124.8	22124.8		24788.7	24743.7	49532.4	1.24045		644.21	399.21	1043.42	0.124445
42	100	100	50360	49401	22864	23017	42	230.828	219.676		23082.8	23082.8		21967.6	21967.6		27277.2	26318.2	53595.5	1.3422		896.353	1049.35	1945.71	0.232057
45	100	100	50448	49346	23060	23489	45	230.378	221.433		23037.8	23037.8		22143.3	22143.3		27410.2	26308.2	53718.4	1.34528		916.723	1345.72	2262.45	0.269834
48	100	100	51216	51785	23499	23727	48	229.689	221.105		22968.9	22968.9		22110.5	22110.5		28247.1	28816.1	57063.2	1.42904		1388.5	1616.5	3004.99	0.358394
51	100	100	51223	52750	23519	23901	51	231.118	221.71		23111.8	23111.8		22171	22171		28111.2	29638.2	57749.5	1.44623		1347.99	1729.99	3077.98	0.3671
54	100	100	53074	54607	23721	24542	54	227.576	220.811		22757.6	22757.6		22081.1	22081.1		30316.4	31849.4	62165.9	1.55683		1639.91	2460.91	4100.82	0.489089
57	100	100	55971	53750	23585	24251	57	226.681	220.345		22668.1	22668.1		22034.5	22034.5		33302.9	31081.9	64384.9	1.6124		1550.55	2216.55	3767.09	0.449287
60	100	100	54541	55665	24050	24792	60	228.592	219.202		22859.2	22859.2		21920.2	21920.2		31681.8	32805.8	64487.5	1.61497		2129.83	2871.83	5001.66	0.59653
63	100	100	60585	58966	24500	25106	63	227.782	219.513		22778.2	22778.2		21951.3	21951.3		37806.8	36187.8	73994.7	1.85306		2548.74	3154.74	5703.48	0.680233
66	100	100	59358	57003	24560	24763	66	227.567	220.248		22756.7	22756.7		22024.8	22024.8		36601.3	34246.3	70847.6	1.77425		2535.21	2738.21	5273.42	0.628941
69	100	100	60422	59651	24615	25173	69	227.84	219.471		22784	22784		21947.1	21947.1		37638	36867	74504.9	1.86584		2667.94	3225.94	5893.88	0.702942
72	100	100	64654	60427	24723	25245	72	225.954	220.529		22595.4	22595.4		22052.9	22052.9		42058.6	37831.6	79890.2	2.00071		2670.06	3192.06	5862.12	0.699153
75	100	100	61610	63671	24792	24873	75	228.235	219.992		22823.5	22823.5		21999.2	21999.2		38786.5	40847.5	79633.9	1.99429		2792.84	2873.84	5666.68	0.675844
78	100	100	65334	60624	24946	25398	78	228.622	221.109
movie9																			43441.7					8286.15
timepoint	pixel count		Sum Spd2		Sum Sas4			cytoGFP	cyto RFP		GFP background			mCherry background			Corrected GFP		Sum GFP	GFP norm		Corrected mCherry		Sum mCherry	mCherry norm
1	100		65052		30045		1	227.655	224.843		22765.5	0		22484.3	0		42286.5	0	42286.5			7560.65	0	7560.65
2	100		67437		31386		2	228.401	223.744		22840.1	0		22374.4	0		44596.9	0	44596.9	1		9011.64	0	9011.64	1
3	100		22300		22139		3	223.633	223.243		22363.3	0		22324.3	0		-63.2928	0	-63.2928	-0.00145696		-185.291	0	-185.291	-0.0223616
6	100		26093		22345		6	225.657	223.076		22565.7	0		22307.6	0		3527.28	0	3527.28	0.0811956		37.4426	0	37.4426	0.0045187
9	100		31907		22526		9	226.544	222.255		22654.4	0		22225.5	0		9252.61	0	9252.61	0.212989		300.494	0	300.494	0.0362646
12	100		35845		22833		12	226.767	222.791		22676.7	0		22279.1	0		13168.3	0	13168.3	0.303127		553.918	0	553.918	0.0668486
15	100		41187		22777		15	228.104	221.138		22810.4	0		22113.8	0		18376.6	0	18376.6	0.423017		663.235	0	663.235	0.0800414
18	100		42272		22407		18	227.219	221.865		22721.9	0		22186.5	0		19550.1	0	19550.1	0.450031		220.495	0	220.495	0.0266101
21	100		48623		22771		21	228.534	222.061		22853.4	0		22206.1	0		25769.6	0	25769.6	0.593198		564.927	0	564.927	0.0681773
24	100		53505		22995		24	229.761	222.862		22976.1	0		22286.2	0		30528.9	0	30528.9	0.702755		708.765	0	708.765	0.0855362
27	100		55961		22573		27	229.016	220.688		22901.6	0		22068.8	0		33059.4	0	33059.4	0.761005		504.174	0	504.174	0.0608454
30	133		62667		30029		30	227.938	221.193		30315.7	0		29418.7	0		32351.3	0	32351.3	0.744705		610.333	0	610.333	0.0736571
33	133		66004		30327		33	226.754	221.798		30158.3	0		29499.1	0		35845.7	0	35845.7	0.825144		827.923	0	827.923	0.0999165
36	100	100	43827	37299	22550	22558	36	226.888	221.072		22688.8	22688.8		22107.2	22107.2		21138.2	14610.2	35748.4	0.822905		442.847	450.847	893.695	0.107854
39	100	100	48575	49230	22894	22777	39	226.568	221.412		22656.8	22656.8		22141.2	22141.2		25918.2	26573.2	52491.4	1.20832		752.839	635.839	1388.68	0.16759
42	100	100	51607	48937	23330	23052	42	225.918	220.839		22591.8	22591.8		22083.9	22083.9		29015.2	26345.2	55360.5	1.27436		1246.06	968.059	2214.12	0.267207
45	100	100	50261	50708	23505	23601	45	225.112	220.833		22511.2	22511.2		22083.3	22083.3		27749.8	28196.8	55946.6	1.28785		1421.73	1517.73	2939.47	0.354745
48	100	100	57151	54960	24356	24025	48	226.138	220.722		22613.8	22613.8		22072.2	22072.2		34537.2	32346.2	66883.5	1.53961		2283.8	1952.8	4236.6	0.511287
51	100	100	55878	54406	24563	24730	51	225.393	220.942		22539.3	22539.3		22094.2	22094.2		33338.7	31866.7	65205.5	1.50099		2468.8	2635.8	5104.61	0.616041
54	100	100	57025	54194	24979	24854	54	224.883	221.833		22488.3	22488.3		22183.3	22183.3		34536.7	31705.7	66242.5	1.52486		2795.73	2670.73	5466.47	0.659712
57	100	100	54388	53376	24794	24848	57	224.435	221.112		22443.5	22443.5		22111.2	22111.2		31944.5	30932.5	62877.1	1.44739		2682.8	2736.8	5419.6	0.654055
60	100	100	56312	58271	24637	25769	60	223.522	220.331		22352.2	22352.2		22033.1	22033.1		33959.8	35918.8	69878.5	1.60856		2603.94	3735.94	6339.87	0.765117
63	100	100	58972	56183	24760	25010	63	223.291	219.721		22329.1	22329.1		21972.1	21972.1		36642.9	33853.9	70496.7	1.62279		2787.94	3037.94	5825.87	0.703086
66	100	100	56576	59279	24772	25184	66	223.885	220.077		22388.5	22388.5		22007.7	22007.7		34187.5	36890.5	71077.9	1.63617		2764.31	3176.31	5940.62	0.716933
69	100	100	64114	59866	26009	25173	69	224.03	220.062		22403	22403		22006.2	22006.2		41711	37463	79174.1	1.82253		4002.79	3166.79	7169.58	0.865249
72	100	100	66634	62737	25606	25231	72	222.872	220.094		22287.2	22287.2		22009.4	22009.4		44346.8	40449.8	84796.6	1.95196		3596.55	3221.55	6818.11	0.822832
75	100	100	66185	61964	25360	25023	75	222.301	219.117		22230.1	22230.1		21911.7	21911.7		43954.9	39733.9	83688.8	1.92646		3448.26	3111.26	6559.52	0.791625
78	100	100	68383	61200	25717	25214	78	221.567	219.642		22156.7	22156.7		21964.2	21964.2		46226.3	39043.3	85269.6	1.96285		3752.76	3249.76	7002.53	0.845088
movie11																			43432.7					8389.57
timepoint	pixel count		Sum Spd2		Sum Sas4			cytoGFP	cyto RFP		GFP background			mCherry background			Corrected GFP		Sum GFP	GFP norm		Corrected mCherry		Sum mCherry	mCherry norm
1	100		66543		30691		1	223.501	222.141		22350.1	0		22214.1	0		44192.9	0	44192.9			8476.91	0	8476.91
2	100		65263		30545		2	225.906	222.428		22590.6	0		22242.8	0		42672.4	0	42672.4	1		8302.22	0	8302.22	1
3	100		21972		21896		3	225.45	223.162		22545	0		22316.2	0		-573.043	0	-573.043	-0.0131938		-420.174	0	-420.174	-0.0500829
6	100		26616		22254		6	227.682	222.776		22768.2	0		22277.6	0		3847.83	0	3847.83	0.0885929		-23.5652	0	-23.5652	-0.00280887
9	100		32346		22043		9	227.499	223.426		22749.9	0		22342.6	0		9596.09	0	9596.09	0.220942		-299.609	0	-299.609	-0.0357121
12	100		37599		22129		12	228.049	221.675		22804.9	0		22167.5	0		14794.1	0	14794.1	0.340622		-38.4783	0	-38.4783	-0.00458645
15	100		41182		22404		15	228.045	222.071		22804.5	0		22207.1	0		18377.5	0	18377.5	0.423126		196.87	0	196.87	0.023466
18	100		45474		22183		18	227.278	220.685		22727.8	0		22068.5	0		22746.2	0	22746.2	0.523711		114.478	0	114.478	0.0136453
21	100		47075		22363		21	228.906	220.96		22890.6	0		22096	0		24184.4	0	24184.4	0.556825		267	0	267	0.0318252
24	100		50010		22390		24	228.003	221.176		22800.3	0		22117.6	0		27209.7	0	27209.7	0.626479		272.435	0	272.435	0.0324731
27	100		52903		22422		27	226.979	220.736		22697.9	0		22073.6	0		30205.1	0	30205.1	0.695447		348.435	0	348.435	0.0415319
30	117		65139		26162		30	227.157	219.567		26577.3	0		25689.3	0		38561.7	0	38561.7	0.88785		472.666	0	472.666	0.0563398
33	151		80135		33682		33	227.137	220.732		34297.7	0		33330.6	0		45837.3	0	45837.3	1.05536		351.442	0	351.442	0.0418903
36	100	100	49088	48464	22681	22514	36	226.388	220.797		22638.8	22638.8		22079.7	22079.7		26449.2	25825.2	52274.4	1.20357		601.348	434.348	1035.7	0.12345
39	100	100	47996	48783	22954	22564	39	225.643	220.16		22564.3	22564.3		22016	22016		25431.7	26218.7	51650.3	1.1892		938	548	1486	0.177125
42	100	100	46154	50748	23322	23017	42	225.603	220.424		22560.3	22560.3		22042.4	22042.4		23593.7	28187.7	51781.3	1.19222		1279.57	974.565	2254.13	0.268683
45	100	100	50365	53790	23990	22647	45	225.214	221.05		22521.4	22521.4		22105	22105		27843.6	31268.6	59112.2	1.36101		1884.96	541.957	2426.91	0.289278
48	100	100	52571	53601	23801	22720	48	224.064	220.005		22406.4	22406.4		22000.5	22000.5		30164.6	31194.6	61359.1	1.41274		1800.48	719.478	2519.96	0.300368
51	100	100	56455	55128	24229	23106	51	224.256	219.445		22425.6	22425.6		21944.5	21944.5		34029.4	32702.4	66731.9	1.53644		2284.48	1161.48	3445.96	0.410743
54	100	100	57684	51839	24586	23536	54	224.155	219.906		22415.5	22415.5		21990.6	21990.6		35268.5	29423.5	64692	1.48948		2595.39	1545.39	4140.78	0.493563
57	100	100	59388	57249	24976	23483	57	223.833	220.118		22383.3	22383.3		22011.8	22011.8		37004.7	34865.7	71870.4	1.65475		2964.17	1471.17	4435.35	0.528674
60	100	100	57273	56916	24695	23700	60	223.584	219.261		22358.4	22358.4		21926.1	21926.1		34914.6	34557.6	69472.1	1.59954		2768.91	1773.91	4542.83	0.541485
63	100	100	60810	60059	24847	24121	63	223.318	220.038		22331.8	22331.8		22003.8	22003.8		38478.2	37727.2	76205.3	1.75456		2843.17	2117.17	4960.35	0.591252
66	100	100	61553	58064	25233	24084	66	224.174	219.557		22417.4	22417.4		21955.7	21955.7		39135.6	35646.6	74782.2	1.7218		3277.35	2128.35	5405.7	0.644336
69	100	100	62631	61737	24919	24522	69	223.426	219.277		22342.6	22342.6		21927.7	21927.7		40288.4	39394.4	79682.8	1.83463		2991.35	2594.35	5585.7	0.665791
72	100	100	62006	66620	24974	24900	72	221.757	219.381		22175.7	22175.7		21938.1	21938.1		39830.3	44444.3	84274.7	1.94035		3035.91	2961.91	5997.83	0.714915
75	100	100	63875	61862	25090	24471	75	221.739	218.325		22173.9	22173.9		21832.5	21832.5		41701.1	39688.1	81389.2	1.87392		3257.48	2638.48	5895.96	0.702773
78	100	100	63575	61652	24927	24344	78	223.741	219.228		22374.1	22374.1		21922.8	21922.8		41200.9	39277.9	80478.8	1.85296		3004.22	2421.22	5425.43	0.646688
[truncated: 27 more columns]

## Sheet: S3 - combine Sas-4 data
																	The timing of Bleach points in each movie varies slightly with respect to the exact time in the cell cycle
																	So average M phase and S-phase separately, as can't align movies so that both bleach point and start of S phase align across movies
	Sas4 from Cnn							Sas4 from Spd2								Sas4 from Cnn									Sas4 from Spd2														Sas4 from Cnn									Sas4 from Spd2
time (0=anaB)	movie1	movie2	movie3	movie4	movie8	movie9	movie10	Sas4 movie4	Sas4 movie5	Sas4 movie6	Sas4 movie7	Sas4 movie8	Sas4 movie9	Sas4 movie11		M PHASE									M PHASE										norm				S PHASE
-240										8349.31	7044.66					time (0=bleach)	movie1	movie2	movie3	movie4	movie8	movie9	movie10	Sas4 movie4	Sas4 movie5	Sas4 movie6	Sas4 movie7	Sas4 movie8	Sas4 movie9	Sas4 movie11		average Sas4	SD	SE	average Sas4	SE			time (0=start of Sphase)	movie1	movie2	movie3	movie4	movie8	movie9	movie10	Sas4 movie4	Sas4 movie5	Sas4 movie6
-210	5378.01		9267					9151.24		-264.69	-192.471					-30	5378.01	7445	9267	6939	9103.3	9256	7580	9151.24	9190.44	8349.31	7044.66	8384.6	8286.15	8389.57		8126.02	1137.52	304.016	1	0.0374127			0	307.04	1059	924	645.32	580	1301	1196.52	864.244	1184.07	1303.04
-180	-99.21	7445	33	6939	9103.3	9256	7580	-450.565	9190.44	323.889	40.1324	8384.6	8286.15	8389.57		0	-99.21	-282	33	-280	62.5	-99	51	-450.565	-193.503	-264.69	-192.471	-326.723	-185.291	-420.174		-189.08	164.042	43.8422	-0.0232685	0.00539528			30	621	2044	907	899.97	930	1270	2005	1363.73	1434.01	1641.26
-150	83.34	-282	24	-280	62.5	-99	51	142.539	-193.503	299.003	205.64	-326.723	-185.291	-420.174		30	83.34	222	24	-29	39.4	114	90	142.539	110.76	323.889	40.1324	48.5882	37.4426	-23.5652		87.3947	94.7803	25.3311	0.0107549	0.00311728			60	890.6	3176	1273	1658	2191	1134	2919	2280.63	2580.65	1796.41
-120	67.65	222	220	-29	39.4	114	90	300.704	110.76	261.761	265.485	48.5882	37.4426	-23.5652		60	67.65	234	220	-68	431.4	436	161	300.704	549.807	299.003	205.64	129.782	300.494	-299.609		211.991	216.017	57.733	0.0260879	0.00710471			90	1385	3892	2173	1703	2399	2488	3537	2921.37	2953.43	2504.07
-90	140.53	234	121	-68	431.4	436	161	430.676	549.807	173.128	364.677	129.782	300.494	-299.609		90	140.53	271	121	139	291.7	343	658	430.676	156.48	261.761	265.485	334.958	553.918	-38.4783		280.645	181.799	48.5879	0.0345366	0.0059793			120	1356.08	4110	2684	2535	3508	3054	4192	2429.48	3846.23	3134.96
-60	409.84	271	285	139	291.7	343	658	460.809	156.48	344.023	392.868	334.958	553.918	-38.4783		120	409.84	362	285	172	346.1	427	432	460.809	194.778	173.128	364.677	412.479	663.235	196.87		349.994	137.461	36.738	0.0430708	0.00452104			150	1846.32	5486	4990	2775	3450	4920	4892	3592.38	5220.74	3450.26
-30	325.56	362	288	172	346.1	427	432	100.942	194.778	405.669	504.787	412.479	663.235	196.87		150	325.56	437	288	311	331.3	654	660	100.942	420.912	344.023	392.868	376.244	220.495	114.478		355.487	162.632	43.4651	0.0437468	0.00534889			180	2596.64	5639	5220	3384	3495	4707	5478	3812.92	5558.71	3525.11
0	478.48	437	352	311	331.3	654	660	506.78	420.912	555.179	300.478	376.244	220.495	114.478		180	478.48	386	352	193	288.5	624	694	506.78	346.058	405.669	504.787	280.319	564.927	267		420.823	146.503	39.1545	0.0517871	0.00481841			210	2069.28	6411	5987	4069	5519	5628	6121	4568.64	5570.49	4336.33
30	222.37	386	503	193	288.5	624	694	462.823	346.058	469.356	527.985	280.319	564.927	267		210	222.37	648	503	411	594.8	342	618	462.823	374.243	555.179	300.478	316.992	708.765	272.435		452.149	154.831	41.3802	0.0556421	0.00509231			240	2484.32	6557	5474	4820	5604	6150	7091	4673.91	5472.44	4615.85
60	501.49	648	638	411	594.8	342	618	447.865	374.243	558.496	437.897	316.992	708.765	272.435		240	501.49	764.42	638	306	435.02	729.55	662.4	447.865	580.281	469.356	527.985	65.0589	504.174	348.435		498.574	182.485	48.7711	0.0613552	0.00600185			270	2533.2	7273	5812	5480	5774	5529	7510	5085.83	5595.22	4217.59
90	332.17	764.42	499	306	435.02	729.55	662.4	521.089	580.281	367.835	380.221	65.0589	504.174	348.435		270	332.17	765	499	334.73	650	1310	805	521.089	569.386	558.496	437.897	198.882	610.333	472.666		576.046	267.826	71.5795	0.0708891	0.00880868			300	2765.48	7265	5986	5722	5873	6636	6917	5119.75	6684.78	4642.67
120	403.56	765	718.72	334.73	650	1310	805	669.383	569.386	197.111	61.353	198.882	610.333	472.666		300	403.56		718.72					669.383	632.14	367.835	380.221	438.794	827.923	351.442		532.224	179.968	59.9895	0.0654963	0.0073824			330	3080.69	7753	5822	6468	7414	6975	7903	5108.85	6094.62	4167
150	307.04	1059	924	645.32	580	1301	1196.52	1039.45	632.14	708.044	560.765	438.794	827.923	351.442										1039.45		197.111	61.353												360	3712.98	8059	6295	6579	7701	8276	9494	4996.51	5612.61	4501.59
180	621	2044	907	899.97	930	1270	2005	864.244	1184.07	1303.04	826.853	211.387	893.695	1035.7												708.044	560.765												390	3961.16	8773	6311	6680	8644	8473	9712	4872.48
210	890.6	3176	1273	1658	2191	1134	2919	1363.73	1434.01	1641.26	1256.75	1043.42	1388.68	1486																									420	4721.98	8508	6991	7386	8118	7573	9270
240	1385	3892	2173	1703	2399	2488	3537	2280.63	2580.65	1796.41	1239.79	1945.71	2214.12	2254.13																									450					9961	8653	9770
270	1356.08	4110	2684	2535	3508	3054	4192	2921.37	2953.43	2504.07	2211	2262.45	2939.47	2426.91
300	1846.32	5486	4990	2775	3450	4920	4892	2429.48	3846.23	3134.96	2819.72	3004.99	4236.6	2519.96
330	2596.64	5639	5220	3384	3495	4707	5478	3592.38	5220.74	3450.26	3751.32	3077.98	5104.61	3445.96
360	2069.28	6411	5987	4069	5519	5628	6121	3812.92	5558.71	3525.11	4091.63	4100.82	5466.47	4140.78
390	2484.32	6557	5474	4820	5604	6150	7091	4568.64	5570.49	4336.33	4219.63	3767.09	5419.6	4435.35
420	2533.2	7273	5812	5480	5774	5529	7510	4673.91	5472.44	4615.85	5043.25	5001.66	6339.87	4542.83
450	2765.48	7265	5986	5722	5873	6636	6917	5085.83	5595.22	4217.59	5328.6	5703.48	5825.87	4960.35
480	3080.69	7753	5822	6468	7414	6975	7903	5119.75	6684.78	4642.67	5293.57	5273.42	5940.62	5405.7
510	3712.98	8059	6295	6579	7701	8276	9494	5108.85	6094.62	4167	5101.84	5893.88	7169.58	5585.7
540	3961.16	8773	6311	6680	8644	8473	9712	4996.51	5612.61	4501.59		5862.12	6818.11	5997.83
570	4721.98	8508	6991	7386	8118	7573	9270	4872.48				5666.68	6559.52	5895.96
					9961	8653	9770						7002.53	5425.43
		Boxed region is S phase
[truncated: 9 more columns]

## Sheet: S4 - all data combine
time (0=bleach)	GFP-Cnn mean	GFP-Cnn SE	Spd-2-GFP mean	Spd-2-GFP SE	Sas4-mCherry mean	Sas4-mCherry SE
-30	1	0.101231	1	0.0744717	1	0.0374127
0	-0.00101718	0.000607782	-0.0064514	0.00256923	-0.0232685	0.00539528
30	0.0162993	0.00275783	0.100018	0.0055658	0.0107549	0.00311728
60	0.0430477	0.00415813	0.237321	0.0101248	0.0260879	0.00710471
90	0.0689209	0.00711291	0.344246	0.019478	0.0345366	0.0059793
120	0.0923269	0.0077223	0.429017	0.0172098	0.0430708	0.00452104
150	0.130137	0.0108229	0.514941	0.0275545	0.0437468	0.00534889
180	0.157983	0.010837	0.594877	0.0248203	0.0517871	0.00481841
210	0.20686	0.0196206	0.664355	0.0257534	0.0556421	0.00509231
240	0.241042	0.0210166	0.77707	0.038739	0.0613552	0.00600185
270	0.310159	0.0294476	0.81446	0.0386104	0.0708891	0.00880868
300	0.372186	0.0302954	0.950572	0.0708655	0.0654963	0.00738239
330	0.419772	0.0377049	0.995589	0.0584986	0.108398	0.0112858
360	0.496454	0.0333307	1.08782	0.0588336	0.160778	0.0135666
390	0.560535	0.0468199	1.20925	0.0439628	0.242194	0.0223898
420	0.613174	0.0572878	1.32691	0.0391092	0.314648	0.0217498
450	0.683529	0.053445	1.41434	0.0438967	0.381763	0.0268101
480	0.76101	0.0651246	1.46616	0.0477372	0.492268	0.0361089
510	0.789738	0.0538606	1.53583	0.0358277	0.538096	0.0321198
540	0.874283	0.0619934	1.57922	0.0523418	0.598795	0.0383394
570	0.872173	0.0563605	1.59502	0.0713048	0.649326	0.0370343
600	0.921171	0.0685845	1.66912	0.0679474	0.67357	0.0391741
630	0.983609	0.054756	1.73521	0.0662644	0.699033	0.0369868
660	1.03207	0.0659114	1.75594	0.0800144	0.743091	0.0455342
690	1.0852	0.0589339	1.83834	0.0812368	0.794274	0.0553702
720	1.11389	0.0590848	1.97337	0.0813514	0.845195	0.0671049
750			1.90785	0.115763	0.888722	0.0787504
