# Supplementary material for: Re-examining the role of Drosophila Sas-4 in centrosome assembly using two-colour-3D-SIM FRAP
Source: eLife. 2015 Nov 4;4:e08483. doi: 10.7554/eLife.08483 (PMC4631861; doi:10.7554/eLife.08483)
Supplement: Figure 3—source data 1. — This flie includes the raw data used to calculate the offset between the centroids of the two Sas-4-GFP foci and the single Asl-mCherry foci prior to photobleaching and the offset between the centroids of the single Sas-4-GFP foci and the single Asl-mCherry foci 5 min post-photobleaching. The data is used to plot the graph shown in Figure 3E. DOI: http://dx.doi.org/10.7554/eLife.08483.011 [file elife08483s003.xlsx]

## Sheet: Sheet1
	images are scaled 5x5		original images: 1um = 24.3902 pixels
			scaled images 1um = 121.951 pixels			so ech pixel = 8.20001476002657nm
		Movie11
		cen 1			cen 2			cen 3			cen 4			cen 5			cen 6			cen 7			cen 8			cen 9			cen 10			cen 11
		x	y		x	y		x	y		x	y		x	y		x	y		x	y		x	y		x	y		x	y		x	y
	Asl prebleach	713.275	2023.03		852.424	2676.66		1625.88	2352.61		cant separate sas-4			not in focus			2166.03	2901.05		2252.94	3345.12		2854.26	2821.2		3029.35	2202.83		3343.68	2682.16		3819.87	2330.19
	Sas-4 prebleach 1	713.439	2014.54		840.068	2687.05		1626.91	2345.18								2176.61	2899.39		2255.72	3344.25		2852.57	2817.95		3026.92	2210.52		3329.85	2675.62		3829.36	2329
	Sas-4 prebleach 2	729.481	2037.25		869.19	2673.11		1644.99	2359.93								2162.41	2919.46		2253.44	3316.28		2857.37	2789.56		3042.91	2230.69		3354.25	2695.91		3846.43	2352.5
position relative to Asl	Sas-4 prebleach 1	0.164	-8.492		-12.356	10.393		1.031	-7.423								10.577	-1.663		2.78	-0.873		-1.693	-3.254		-2.43	7.697		-13.832	-6.532		9.497	-1.192
	Sas-4 prebleach 2	16.206	14.218		16.766	-3.549		19.113	7.326								-3.625	18.409		0.5	-28.848		3.109	-31.639		13.563	27.863		10.569	13.752		26.566	22.31
	Asl postbleach	700.428	1934.12		773.536	2553.45		1653.77	2323.23								2175.13	2797.05		2241.3	3332.76		2823.41	2771.59		3044.14	2114.94		3378.77	2549.22		3884.55	2233.52
	Sas-4 postbleach	722.993	1956.8		728.524	2576.34		1624.01	2333.78								2166.36	2815.34		2246.28	3314.96		2843.15	2749.57		3045.48	2124.39		3344.68	2528.72		3902.93	2246.52
position relative to Asl	Sas-4 postbleach	22.565	22.679		-45.012	22.883		-29.758	10.554								-8.77	18.29		4.979	-17.805		19.746	-22.015		1.341	9.443		-34.084	-20.505		18.377	12.997
		Movie44
		cen 1			cen 2			cen 3			cen 4			cen 5
		x	y		x	y		x	y		x	y		x	y
	Asl prebleach	2274.3	1631.58		2710.25	2157.07		3275.33	1423.45		cant separate sas-4			4084.37	2655.29
	Sas-4 prebleach 1	2275.96	1627.23		2710.77	2149.82		3269.94	1421.46					4090.82	2666.49
	Sas-4 prebleach 2	2284.31	1654.62		2687.48	2159.47		3242.67	1419.61					4107.27	2682.59
position relative to Asl	Sas-4 prebleach 1	1.655	-4.344		0.519	-7.251		-5.396	-1.99					6.444	11.199
	Sas-4 prebleach 2	10.01	23.043		-22.769	2.409		-32.665	-3.836					22.897	27.297
	Asl postbleach	2423.66	1927.49		2852.26	2332.86		3361.17	1564.81					4254.99	2868.73
	Sas-4 postbleach	2417.51	1942.03		2823.6	2358.79		3321.83	1576.63					4292.53	2894.03
position relative to Asl	Sas-4 postbleach	-6.147	14.545		-28.661	25.932		-39.339	11.83					37.536	25.298
		Movie52
		cen 1			cen 2			cen 3			cen 4			cen 5			cen 6			cen 7
		x	y		x	y		x	y		x	y		x	y		x	y		x	y
	Asl prebleach	cant separate sas-4			1906.66	2133.12		2097.3	2748.29		2229.25	2823.55		cant separate sas-4		1	3067.71	2131.07		cant separate sas-4
	Sas-4 prebleach 1				1913.75	2137.5		2086.65	2751.66		2220.63	2827.76				1	3064	2163.83
	Sas-4 prebleach 2				1893.27	2124.75		2109.49	2764.3		2220.26	2854.57				2	3087.69	2158.16
position relative to Asl	Sas-4 prebleach 1				7.082	4.373		-10.651	3.365		-8.622	4.202					-3.709	32.763
	Sas-4 prebleach 2				-13.398	-8.37		12.19	16.006		-8.992	31.013					19.987	27.091
	Asl postbleach				2049.33	2399.26		2153.65	3117.67		2400.54	3241.18					3056.86	2456.84
	Sas-4 postbleach				2037.39	2394.17		2146.11	3165.55		2396.59	3306					3059.91	2482.55
position relative to Asl	Sas-4 postbleach				-11.942	-5.085		-7.535	47.883		-3.956	64.814					3.045	25.71
		Movie52
		cen 2			cen 3			cen 4			cen 5			cen 6			cen 7
		x	y		x	y		x	y		x	y		x	y		x	y
	Asl prebleach	676.615	2376.89		no proper asl signal			956.81	3050.09		only one sas-4 foci			4690.97	2818.02		4420.52	2012.93
	Sas-4 prebleach 1	659.922	2365.12					943.642	3052.43					4685.81	2807.86		4414.92	2010
	Sas-4 prebleach 2	641.618	2350.45					946.199	3078.72					4683.92	2834.18		4442.83	2006.03
position relative to Asl	Sas-4 prebleach 1	-16.693	-11.767					-13.168	2.339					-5.156	-10.164		-5.601	-2.931
	Sas-4 prebleach 2	-34.997	-26.436					-10.611	28.637					-7.047	16.158		22.31	-6.896
	Asl postbleach	389.698	2015.63					714.351	2674.15					4367.02	2449.86		4165.91	1734.77
	Sas-4 postbleach	369.145	2010.64					711.866	2700.08					4385.5	2475.63		4222.45	1704.91
position relative to Asl	Sas-4 postbleach	-20.553	-4.995					-2.485	25.934					18.476	25.779		56.535	-29.854
		cen 1			cen8			cen 9			cen 10
		x	y		x	y		x	y		x	y
	Asl prebleach	3501.73	1636.42		2833.01	4777.43		3257.64	4130.08		3330.97	4250.82
	Sas-4 prebleach 1	3525.87	1630.09		2831.39	4771.02		3266.28	4124.91		3310.08	4257.56
	Sas-4 prebleach 2	3520.92	1653.15		2827.58	4747.38		3274.17	4140.94		3307.13	4262.41
position relative to Asl	Sas-4 prebleach 1	24.136	-6.329		-1.626	-6.408		8.641	-5.161		-20.889	6.74
	Sas-4 prebleach 2	19.184	16.73		-5.434	-30.056		16.531	10.859		-23.835	11.583
	Asl postbleach	3443.3	1783.05		2721.66	4836.12		3010.19	4166.7		3145.36	4419.9
	Sas-4 postbleach	3405.67	1803.41		2727.43	4819.16		3014.34	4201.82		3171.55	4423.69
position relative to Asl	Sas-4 postbleach	-37.622	20.367		5.77	-16.966		4.143	35.115		26.192	3.783
		positions relative to Asl
		Sas-4 prebleach 1			Sas-4 prebleach 2			Sas-4 postbleach
		x	y		x	y		x	y
1	movie11	0.164	-8.492		16.206	14.218		22.565	22.679
2		-12.356	10.393		16.766	-3.549		-45.012	22.883
3		1.031	-7.423		19.113	7.326		-29.758	10.554
4		10.577	-1.663		-3.625	18.409		-8.77	18.29
5		2.78	-0.873		0.5	-28.848		4.979	-17.805
6		-1.693	-3.254		3.109	-31.639		19.746	-22.015
7		-2.43	7.697		13.563	27.863		1.341	9.443
8		-13.832	-6.532		10.569	13.752		-34.084	-20.505
9		9.497	-1.192		26.566	22.31		18.377	12.997
10	movie44	1.655	-4.344		10.01	23.043		-6.147	14.545
11		0.519	-7.251		-22.769	2.409		-28.661	25.932
12		-5.396	-1.99		-32.665	-3.836		-39.339	11.83
13		6.444	11.199		22.897	27.297		37.536	25.298
14	movie52	7.082	4.373		-13.398	-8.37		-11.942	-5.085
15		-10.651	3.365		12.19	16.006		-7.535	47.883
16		-8.622	4.202		-8.992	31.013		3.045	25.71
17		-3.709	32.763		19.987	27.091		-3.956	64.814
18	movie85	-16.693	-11.767		-34.997	-26.436		-20.553	-4.995
19		-13.168	2.339		-10.611	28.637		-2.485	25.934
20		-5.156	-10.164		-7.047	16.158		18.476	25.779
21		-5.601	-2.931		22.31	-6.896		56.535	-29.854
22		24.136	-6.329		19.184	16.73		-37.622	20.367
23		-1.626	-6.408		-5.434	-30.056		5.77	-16.966
24		8.641	-5.161		16.531	10.859		4.143	35.115
25		-20.889	6.74		-23.835	11.583		26.192	3.783
		distance from Asl in pixels							distance from Asl in nm
		Sas-4 prebleach 1	Sas-4 prebleach 2	Sas-4 postbleach					Sas-4 prebleach 1	Sas-4 prebleach 2	Sas-4 postbleach
		8.49358	21.5589	31.9924					69.6475	176.783	262.338
		16.1457	17.1375	50.4947					132.395	140.528	414.057
		7.49426	20.4689	31.5741					61.453	167.846	258.908
		10.7069	18.7625	20.2839					87.797	153.853	166.328
		2.91385	28.8523	18.4881					23.8936	236.59	151.602
		3.66807	31.7914	29.573					30.0783	260.69	242.499
		8.07148	30.9887	9.53774					66.1862	254.108	78.2096
		15.2968	17.3442	39.7766					125.434	142.223	326.168
		9.57151	34.6913	22.5086					78.4866	284.469	184.571
		4.64859	25.1233	15.7906					38.1185	206.011	129.483
		7.26955	22.8961	38.6513					59.6104	187.748	316.941
		5.75125	32.8895	41.0793					47.1604	269.694	336.851
		12.9206	35.6286	45.2652					105.949	292.155	371.175
		8.32333	15.7976	12.9795					68.2514	129.54	106.432
		11.1699	20.1193	48.4722					91.5935	164.979	397.473
		9.59144	32.2903	25.8897					78.6499	264.781	212.296
		32.9723	33.666	64.9346					270.373	276.062	532.465
		20.4235	43.8595	21.1513					167.473	359.648	173.441
		13.3741	30.5397	26.0528					109.668	250.426	213.633
		11.397	17.6279	31.7162					93.4554	144.549	260.074
		6.32155	23.3515	63.9333					51.8368	191.482	524.254
		24.952	25.4542	42.7812					204.607	208.725	350.806
		6.61108	30.5433	17.9203					54.2109	250.455	146.947
		10.0649	19.7786	35.3586					82.5326	162.185	289.941
		21.9494	26.5004	26.4638					179.986	217.304	217.003
								median	78.6499	208.725	258.908
								average	95.1539	215.713	266.556
